# Supplementary material for: Systematic review of reported association studies of monogenic genes and bladder cancer risk and confirmation analysis in a large population cohort
Source: BJUI Compass. 2022 Dec 7;4(2):156–63. doi: 10.1002/bco2.206 (PMC9931534; doi:10.1002/bco2.206)
Supplement: Supplementary file 1 — Table S1. P/LP mutations in the nine reported bladder cancer‐risk‐associated genes Table S2. Variant‐based analysis for reported genes in the UKB (Whites) Table S3. Association of mutation carrier status and age at bladder cancer diagnosis in the UKB (Whites) Table S4. Pathogenic mutations of 9 candidate genes in the UKB bladder cancer cases (Whites) [file BCO2-4-156-s001.xlsx]

## Sheet: sTable 1
sTable 1. P/LP mutations in the nine reported bladder cancer-risk-associated genes
VarID	SNP	#carrier	Review	ACMG	Chr	Start	End	Ref	Alt	Fun	Gene	Accession	Exon	cDNA_Change	AminoAcid	cytoBand	rmsk	ExAC_ALL	ExAC_AFR	ExAC_AMR	ExAC_EAS	ExAC_FIN	ExAC_NFE	ExAC_OTH	ExAC_SAS	gnomAD_exome_ALL	gnomAD_exome_AFR	gnomAD_exome_AMR	gnomAD_exome_ASJ	gnomAD_exome_EAS	gnomAD_exome_FIN	gnomAD_exome_NFE	gnomAD_exome_OTH	gnomAD_exome_SAS	gnomAD_genome_ALL	gnomAD_genome_AFR	gnomAD_genome_AMR	gnomAD_genome_ASJ	gnomAD_genome_EAS	gnomAD_genome_FIN	gnomAD_genome_NFE	gnomAD_genome_OTH	esp6500siv2_all	avsnp142	CLNALLELEID	CLNDN	CLNDISDB	CLNREVSTAT	CLNSIG
1_45329307_45329307_C_G	1:45329307:C:G	1		PVS1;PM2	1	45329307	45329307	C	G	stoploss	MUTYH	NM_001128425	exon16	c.G1649C	p.X550S,	1p34.1	.	.	.	.	.	.	.	.	.	.	.	.	.	.	.	.	.	.	3.229e-05	0.0001	0	0	0	0	0	0	.	.	.	.	.	.	.
1_45329311_45329311_G_A	1:45329311:G:A	1		PVS1;PM2	1	45329311	45329311	G	A	stopgain	MUTYH	NM_001128425	exon16	c.C1645T	p.Q549X,	1p34.1	.	.	.	.	.	.	.	.	.	.	.	.	.	.	.	.	.	.	.	.	.	.	.	.	.	.	.	.	391274	MYH-associated_polyposis	MedGen:C1837991,OMIM:608456,Orphanet:ORPHA247798	criteria_provided,_single_submitter	Uncertain_significance
1_45329316_45329316_G_-	1:45329315:D:1	1		PVS1;PM2	1	45329316	45329316	G	-	frameshift deletion	MUTYH	NM_001128425	exon16	c.1640delC	p.A547fs,	1p34.1	.	8.237e-06	0	0	0	0	1.498e-05	0	0	8.121e-06	0	0	0	0	4.484e-05	8.951e-06	0	0	.	.	.	.	.	.	.	.	.	.	133300	Hereditary_cancer-predisposing_syndrome|MYH-associated_polyposis|not_specified	MedGen:C0027672,SNOMED_CT:699346009|MedGen:C1837991,OMIM:608456,Orphanet:ORPHA247798|MedGen:CN169374	criteria_provided,_multiple_submitters,_no_conflicts	Uncertain_significance
1_45329328_45329328_-_TG	1:45329328:I:2	1		PVS1;PM2	1	45329328	45329328	-	TG	frameshift insertion	MUTYH	NM_001128425	exon16	c.1627_1628insCA	p.S543fs,	1p34.1	.	.	.	.	.	.	.	.	.	.	.	.	.	.	.	.	.	.	.	.	.	.	.	.	.	.	.	.	.	.	.	.	.
1_45330533_45330533_G_A	1:45330533:G:A	1		PVS1;PM2	1	45330533	45330533	G	A	stopgain	MUTYH	NM_001128425	exon15	c.C1501T	p.Q501X,	1p34.1	.	.	.	.	.	.	.	.	.	.	.	.	.	.	.	.	.	.	.	.	.	.	.	.	.	.	.	.	.	.	.	.	.
1_45330536_45330536_G_A	1:45330536:G:A	1		PVS1;PM2	1	45330536	45330536	G	A	stopgain	MUTYH	NM_001128425	exon15	c.C1498T	p.Q500X,	1p34.1	.	.	.	.	.	.	.	.	.	.	.	.	.	.	.	.	.	.	.	.	.	.	.	.	.	.	.	.	.	.	.	.	.
1_45330557_45330557_C_A	1:45330557:C:A	21	P/LP	PM2;PS1	1	45330557	45330557	C	A	nonsynonymous SNV	MUTYH	NM_001128425	exon15	c.G1477T	p.V493F,	1p34.1	.	2.363e-05	0	0	0	0	4.256e-05	0	0	0	0	0	0	0	0	0	0	0	9.684e-05	0	0	0	0	0	0.0002	0	.	.	221097	Hereditary_cancer-predisposing_syndrome|MYH-associated_polyposis|MUTYH-associated_polyposis|not_provided	MedGen:C0027672,SNOMED_CT:699346009|MedGen:C1837991,OMIM:608456,Orphanet:ORPHA247798|MedGen:C3272841|MedGen:CN517202	criteria_provided,_multiple_submitters,_no_conflicts	Pathogenic/Likely_pathogenic
1_45331176_45331182_TAGTGCC_-	1:45331175:D:7	4		PVS1;PM2;PS1	1	45331176	45331182	TAGTGCC	-	frameshift deletion	MUTYH	NM_001128425	exon14	c.1476_1476del	p.K492fs,	1p34.1	.	.	.	.	.	.	.	.	.	.	.	.	.	.	.	.	.	.	.	.	.	.	.	.	.	.	.	.	181158	Hereditary_cancer-predisposing_syndrome|not_provided	MedGen:C0027672,SNOMED_CT:699346009|MedGen:CN517202	criteria_provided,_multiple_submitters,_no_conflicts	Likely_pathogenic
1_45331197_45331197_G_-	1:45331196:D:1	1		PVS1;PM2;PS1	1	45331197	45331197	G	-	frameshift deletion	MUTYH	NM_001128425	exon14	c.1461delC	p.S487fs,	1p34.1	.	.	.	.	.	.	.	.	.	.	.	.	.	.	.	.	.	.	.	.	.	.	.	.	.	.	.	.	20334	MYH-associated_polyposis	MedGen:C1837991,OMIM:608456,Orphanet:ORPHA247798	no_assertion_criteria_provided	Pathogenic
1_45331219_45331221_TCC_-	1:45331218:D:3	7		PM2;PS1	1	45331219	45331221	TCC	-	nonframeshift deletion	MUTYH	NM_001128425	exon14	c.1437_1439del	p.479_480del,	1p34.1	.	0.0001	0	0	0	0	0.0001	0	0.0002	9.34e-05	0	0	0	0	0	0.0001	0.0004	0.0002	3.23e-05	0.0001	0	0	0	0	0	0	0.0002	.	133295	Hereditary_cancer-predisposing_syndrome|MYH-associated_polyposis|not_specified|not_provided	MedGen:C0027672,SNOMED_CT:699346009|MedGen:C1837991,OMIM:608456,Orphanet:ORPHA247798|MedGen:CN169374|MedGen:CN517202	criteria_provided,_multiple_submitters,_no_conflicts	Pathogenic
1_45331220_45331220_C_A	1:45331220:C:A	27	P/LP	PVS1;PM2;PS1	1	45331220	45331220	C	A	stopgain	MUTYH	NM_001128425	exon14	c.G1438T	p.E480X,	1p34.1	.	9.886e-05	0	0	0	0	0	0	0.0007	6.091e-05	0	0	0	0	0	0	0	0.0005	.	.	.	.	.	.	.	.	.	rs121908381	20336	Hereditary_cancer-predisposing_syndrome|MYH-associated_polyposis|not_provided	MedGen:C0027672,SNOMED_CT:699346009|MedGen:C1837991,OMIM:608456,Orphanet:ORPHA247798|MedGen:CN517202	criteria_provided,_multiple_submitters,_no_conflicts	Pathogenic
1_45331223_45331223_C_A	1:45331223:C:A	1		PVS1;PM2;PS1	1	45331223	45331223	C	A	stopgain	MUTYH	NM_001128425	exon14	c.G1435T	p.E479X,	1p34.1	.	.	.	.	.	.	.	.	.	4.061e-06	6.534e-05	0	0	0	0	0	0	0	.	.	.	.	.	.	.	.	.	.	238314	Hereditary_cancer-predisposing_syndrome|MYH-associated_polyposis|MUTYH-associated_polyposis|not_provided	MedGen:C0027672,SNOMED_CT:699346009|MedGen:C1837991,OMIM:608456,Orphanet:ORPHA247798|MedGen:C3272841|MedGen:CN517202	criteria_provided,_multiple_submitters,_no_conflicts	Pathogenic/Likely_pathogenic
1_45331241_45331241_-_ACCTGGTGGT	1:45331241:I:10	1		PVS1;PM2	1	45331241	45331241	-	ACCTGGTGGT	frameshift insertion	MUTYH	NM_001128425	exon14	c.1416_1417insACCACCAGGT	p.A473fs,	1p34.1	.	.	.	.	.	.	.	.	.	.	.	.	.	.	.	.	.	.	.	.	.	.	.	.	.	.	.	.	.	.	.	.	.
1_45331422_45331422_C_-	1:45331421:D:1	2		PVS1;PM2;PS1	1	45331422	45331422	C	-	frameshift deletion	MUTYH	NM_001128425	exon13	c.1321delG	p.E441fs,	1p34.1	.	.	.	.	.	.	.	.	.	.	.	.	.	.	.	.	.	.	.	.	.	.	.	.	.	.	.	.	405190	not_provided	MedGen:CN517202	criteria_provided,_single_submitter	Likely_pathogenic
1_45331462_45331462_C_T	1:45331462:C:T	2		PVS1;PM2;PS1	1	45331462	45331462	C	T	stopgain	MUTYH	NM_001128425	exon13	c.G1281A	p.W427X,	1p34.1	.	.	.	.	.	.	.	.	.	.	.	.	.	.	.	.	.	.	.	.	.	.	.	.	.	.	.	.	391443	MYH-associated_polyposis	MedGen:C1837991,OMIM:608456,Orphanet:ORPHA247798	criteria_provided,_single_submitter	Pathogenic
1_45331476_45331476_C_A	1:45331476:C:A	2		PVS1;PM2;PS1	1	45331476	45331476	C	A	stopgain	MUTYH	NM_001128425	exon13	c.G1267T	p.E423X,	1p34.1	.	.	.	.	.	.	.	.	.	.	.	.	.	.	.	.	.	.	.	.	.	.	.	.	.	.	.	.	391345	MYH-associated_polyposis	MedGen:C1837991,OMIM:608456,Orphanet:ORPHA247798	criteria_provided,_single_submitter	Pathogenic
1_45331503_45331503_G_A	1:45331503:G:A	5		PVS1;PM2;PS1	1	45331503	45331503	G	A	stopgain	MUTYH	NM_001128425	exon13	c.C1240T	p.Q414X,	1p34.1	.	6.643e-05	0	0	0	0	0	0	0.0005	5.287e-05	0	0	0	0	0	0	0	0.0004	.	.	.	.	.	.	.	.	.	.	391354	MYH-associated_polyposis	MedGen:C1837991,OMIM:608456,Orphanet:ORPHA247798	criteria_provided,_multiple_submitters,_no_conflicts	Pathogenic
1_45331514_45331514_-_CC	1:45331514:I:2	6		PVS1;PM2;PS1	1	45331514	45331514	-	CC	frameshift insertion	MUTYH	NM_001128425	exon13	c.1228_1229insGG	p.E410fs,	1p34.1	.	5.82e-05	0	0.0004	0	0	3.033e-05	0	0	0.0002	0	0.0009	0.0001	0	0	3.587e-05	0.0004	0	3.231e-05	0	0	0	0	0	6.671e-05	0	.	.	133288	Hereditary_cancer-predisposing_syndrome|Carcinoma_of_colon|MYH-associated_polyposis|MUTYH-associated_polyposis|not_provided	MedGen:C0027672,SNOMED_CT:699346009|MedGen:C0699790,OMIM:114500,SNOMED_CT:269533000|MedGen:C1837991,OMIM:608456,Orphanet:ORPHA247798|MedGen:C3272841|MedGen:CN517202	criteria_provided,_multiple_submitters,_no_conflicts	Pathogenic
1_45331529_45331529_G_A	1:45331529:G:A	25	P/LP	PM2;PS1	1	45331529	45331529	G	A	nonsynonymous SNV	MUTYH	NM_001128425	exon13	c.C1214T	p.P405L,	1p34.1	.	0.0001	0	0	0	0	0.0002	0	0	7.33e-05	0	2.979e-05	0	0	0	0.0001	0.0002	3.249e-05	3.231e-05	0	0	0	0	0	6.67e-05	0	.	rs529008617	152318	Hereditary_cancer-predisposing_syndrome|Carcinoma_of_colon|MYH-associated_polyposis|not_provided	MedGen:C0027672,SNOMED_CT:699346009|MedGen:C0699790,OMIM:114500,SNOMED_CT:269533000|MedGen:C1837991,OMIM:608456,Orphanet:ORPHA247798|MedGen:CN517202	criteria_provided,_multiple_submitters,_no_conflicts	Pathogenic
1_45331556_45331556_C_T	1:45331556:C:T	2324	P/LP	PM2;PS1	1	45331556	45331556	C	T	nonsynonymous SNV	MUTYH	NM_001128425	exon13	c.G1187A	p.G396D,	1p34.1	.	0.0028	0.0011	0.0033	0.0001	0.0021	0.004	0.0078	0.0002	0.003	0.0007	0.0031	0.0002	0	0.0022	0.0048	0.0038	9.747e-05	0.0032	0.0015	0.0036	0	0.0006	0.0023	0.0047	0.0031	0.0038	rs36053993	20333	Small_intestine_carcinoid|Neoplasm_of_stomach|Endometrial_carcinoma|Pilomatrixoma|Hereditary_cancer-predisposing_syndrome|Carcinoma_of_colon|MYH-associated_polyposis|MUTYH-associated_polyposis|Colorectal_adenomatous_polyposis,_autosomal_recessive,_with_pilomatricomas|not_specified|not_provided	Human_Phenotype_Ontology:HP:0006722,MedGen:C1868072|Human_Phenotype_Ontology:HP:0006753,MeSH:D013274,MedGen:C0038356,OMIM:613659,SNOMED_CT:126824007|Human_Phenotype_Ontology:HP:0012114,MedGen:C0476089,OMIM:608089,SNOMED_CT:254878006|Human_Phenotype_Ontology:HP:0030434,MeSH:D018296,MedGen:C0206711,OMIM:132600,Orphanet:ORPHA91414|MedGen:C0027672,SNOMED_CT:699346009|MedGen:C0699790,OMIM:114500,SNOME…	criteria_provided,_multiple_submitters,_no_conflicts	Pathogenic
1_45331700_45331700_G_-	1:45331699:D:1	35	P/LP	PVS1;PM2;PS1	1	45331700	45331700	G	-	frameshift deletion	MUTYH	NM_001128425	exon12	c.1147delC	p.L383fs,	1p34.1	.	7.52e-05	0	8.663e-05	0	0	0.0001	0	0	7.731e-05	0	0.0001	0	0	0	0.0001	0	0	6.461e-05	0	0	0	0	0	0.0001	0	0.0011	.	138599	Hereditary_cancer-predisposing_syndrome|Carcinoma_of_colon|MYH-associated_polyposis|Familial_colorectal_cancer|not_specified|not_provided	MedGen:C0027672,SNOMED_CT:699346009|MedGen:C0699790,OMIM:114500,SNOMED_CT:269533000|MedGen:C1837991,OMIM:608456,Orphanet:ORPHA247798|MedGen:CN029768|MedGen:CN169374|MedGen:CN517202	criteria_provided,_multiple_submitters,_no_conflicts	Pathogenic/Likely_pathogenic
1_45331746_45331746_G_-	1:45331745:D:1	8		PVS1;PM2;PS1	1	45331746	45331746	G	-	frameshift deletion	MUTYH	NM_001128425	exon12	c.1101delC	p.P367fs,	1p34.1	.	.	.	.	.	.	.	.	.	4.07e-06	0	0	0	0	0	8.977e-06	0	0	.	.	.	.	.	.	.	.	.	.	483124	Hereditary_cancer-predisposing_syndrome	MedGen:C0027672,SNOMED_CT:699346009	criteria_provided,_single_submitter	Pathogenic
1_45331809_45331809_C_T	1:45331809:C:T	33	LP	PM2;PS1	1	45331809	45331809	C	T	synonymous SNV	MUTYH	NM_001128425	exon12	c.G1038A	p.S346S,	1p34.1	.	6.761e-05	0	0	0	0	0.0001	0	0	4.62e-05	0	0	0	0	0	0.0001	0	0	.	.	.	.	.	.	.	.	7.7e-05	rs372673338	181675	Hereditary_cancer-predisposing_syndrome|MYH-associated_polyposis|not_specified|not_provided	MedGen:C0027672,SNOMED_CT:699346009|MedGen:C1837991,OMIM:608456,Orphanet:ORPHA247798|MedGen:CN169374|MedGen:CN517202	criteria_provided,_multiple_submitters,_no_conflicts	Uncertain_significance
1_45331835_45331835_G_A	1:45331835:G:A	3		PVS1;PM2;PS1	1	45331835	45331835	G	A	stopgain	MUTYH	NM_001128425	exon12	c.C1012T	p.Q338X,	1p34.1	.	0.0001	0	0.0011	0	0	3.897e-05	0	0	6.568e-05	0	0.0004	0	0	0	1.958e-05	0	3.393e-05	3.231e-05	0	0	0	0	0	6.67e-05	0	.	.	133292	Hereditary_cancer-predisposing_syndrome|MYH-associated_polyposis|MUTYH-associated_polyposis|not_provided	MedGen:C0027672,SNOMED_CT:699346009|MedGen:C1837991,OMIM:608456,Orphanet:ORPHA247798|MedGen:C3272841|MedGen:CN517202	criteria_provided,_multiple_submitters,_no_conflicts	Pathogenic
1_45332080_45332080_G_A	1:45332080:G:A	12		PVS1;PM2;PS1	1	45332080	45332080	G	A	stopgain	MUTYH	NM_001128425	exon11	c.C940T	p.Q314X,	1p34.1	.	.	.	.	.	.	.	.	.	1.218e-05	0	0	0	0	0	2.686e-05	0	0	.	.	.	.	.	.	.	.	.	.	150590	Hereditary_cancer-predisposing_syndrome|MYH-associated_polyposis|not_provided	MedGen:C0027672,SNOMED_CT:699346009|MedGen:C1837991,OMIM:608456,Orphanet:ORPHA247798|MedGen:CN517202	criteria_provided,_multiple_submitters,_no_conflicts	Pathogenic
1_45332165_45332166_CT_-	1:45332164:D:2	9		PVS1;PM2;PS1	1	45332165	45332166	CT	-	frameshift deletion	MUTYH	NM_001128425	exon10	c.933_933del	p.R311fs,	1p34.1	.	.	.	.	.	.	.	.	.	.	.	.	.	.	.	.	.	.	.	.	.	.	.	.	.	.	.	.	472369	Hereditary_cancer-predisposing_syndrome	MedGen:C0027672,SNOMED_CT:699346009	criteria_provided,_single_submitter	Likely_pathogenic
1_45332215_45332215_G_A	1:45332215:G:A	2		PM2;PS1	1	45332215	45332215	G	A	nonsynonymous SNV	MUTYH	NM_001128425	exon10	c.C884T	p.P295L,	1p34.1	.	8.293e-06	0	0	0	0	1.511e-05	0	0	1.626e-05	0	0	0	0	0	3.586e-05	0	0	.	.	.	.	.	.	.	.	7.7e-05	rs374950566	181683	Hereditary_cancer-predisposing_syndrome|MYH-associated_polyposis|not_provided	MedGen:C0027672,SNOMED_CT:699346009|MedGen:C1837991,OMIM:608456,Orphanet:ORPHA247798|MedGen:CN517202	criteria_provided,_multiple_submitters,_no_conflicts	Pathogenic/Likely_pathogenic
1_45332224_45332224_G_-	1:45332223:D:1	1		PVS1;PM2	1	45332224	45332224	G	-	frameshift deletion	MUTYH	NM_001128425	exon10	c.875delC	p.P292fs,	1p34.1	.	.	.	.	.	.	.	.	.	.	.	.	.	.	.	.	.	.	.	.	.	.	.	.	.	.	.	.	.	.	.	.	.
1_45332240_45332240_C_-	1:45332239:D:1	3		PVS1;PM2;PS1	1	45332240	45332240	C	-	frameshift deletion	MUTYH	NM_001128425	exon10	c.859delG	p.A287fs,	1p34.1	.	8.316e-06	0	0	0	0	0	0	6.06e-05	4.067e-06	0	0	0	0	0	0	0	3.249e-05	.	.	.	.	.	.	.	.	.	.	427132	MYH-associated_polyposis	MedGen:C1837991,OMIM:608456,Orphanet:ORPHA247798	criteria_provided,_single_submitter	Pathogenic
1_45332261_45332261_G_A	1:45332261:G:A	1		PVS1;PM2	1	45332261	45332261	G	A	stopgain	MUTYH	NM_001128425	exon10	c.C838T	p.Q280X,	1p34.1	.	.	.	.	.	.	.	.	.	.	.	.	.	.	.	.	.	.	.	.	.	.	.	.	.	.	.	.	.	.	.	.	.
1_45332279_45332279_G_A	1:45332279:G:A	9		PM2;PS1	1	45332279	45332279	G	A	nonsynonymous SNV	MUTYH	NM_001128425	exon10	c.C820T	p.R274W,	1p34.1	.	8.38e-06	0	0	0	0	1.531e-05	0	0	8.162e-06	0	2.98e-05	0	0	0	9.024e-06	0	0	.	.	.	.	.	.	.	.	.	.	442858	Hereditary_cancer-predisposing_syndrome|MYH-associated_polyposis|not_provided	MedGen:C0027672,SNOMED_CT:699346009|MedGen:C1837991,OMIM:608456,Orphanet:ORPHA247798|MedGen:CN517202	criteria_provided,_conflicting_interpretations	Conflicting_interpretations_of_pathogenicity
1_45332279_45332279_G_C	1:45332279:G:C	1		PM2;PM5	1	45332279	45332279	G	C	nonsynonymous SNV	MUTYH	NM_001128425	exon10	c.C820G	p.R274G,	1p34.1	.	.	.	.	.	.	.	.	.	.	.	.	.	.	.	.	.	.	.	.	.	.	.	.	.	.	.	.	.	.	.	.	.
1_45332432_45332432_A_-	1:45332431:D:1	2		PVS1;PM2	1	45332432	45332432	A	-	frameshift deletion	MUTYH	NM_001128425	exon9	c.747delT	p.I249fs,	1p34.1	.	.	.	.	.	.	.	.	.	.	.	.	.	.	.	.	.	.	.	.	.	.	.	.	.	.	.	.	.	.	.	.	.
1_45332440_45332440_G_A	1:45332440:G:A	1		PVS1;PM2;PS1	1	45332440	45332440	G	A	stopgain	MUTYH	NM_001128425	exon9	c.C739T	p.R247X,	1p34.1	.	.	.	.	.	.	.	.	.	4.084e-06	0	0	0	0	0	0	0	3.25e-05	.	.	.	.	.	.	.	.	.	.	152717	Hereditary_cancer-predisposing_syndrome|Carcinoma_of_colon|MYH-associated_polyposis|not_provided	MedGen:C0027672,SNOMED_CT:699346009|MedGen:C0699790,OMIM:114500,SNOMED_CT:269533000|MedGen:C1837991,OMIM:608456,Orphanet:ORPHA247798|MedGen:CN517202	criteria_provided,_multiple_submitters,_no_conflicts	Pathogenic
1_45332445_45332445_C_T	1:45332445:C:T	19		PM2;PS1	1	45332445	45332445	C	T	nonsynonymous SNV	MUTYH	NM_001128425	exon9	c.G734A	p.R245H,	1p34.1	.	0.0001	0	0	0.0002	0	0.0002	0.0011	6.064e-05	7.74e-05	6.573e-05	0	0	0.0002	0	0.0001	0	0	9.701e-05	0	0	0	0.0012	0	0	0.001	7.7e-05	rs140342925	150591	Neoplasm_of_stomach|Pilomatrixoma|Hereditary_cancer-predisposing_syndrome|MYH-associated_polyposis|not_provided	Human_Phenotype_Ontology:HP:0006753,MeSH:D013274,MedGen:C0038356,OMIM:613659,SNOMED_CT:126824007|Human_Phenotype_Ontology:HP:0030434,MeSH:D018296,MedGen:C0206711,OMIM:132600,Orphanet:ORPHA91414|MedGen:C0027672,SNOMED_CT:699346009|MedGen:C1837991,OMIM:608456,Orphanet:ORPHA247798|MedGen:CN517202	criteria_provided,_multiple_submitters,_no_conflicts	Pathogenic/Likely_pathogenic
1_45332446_45332446_G_A	1:45332446:G:A	6		PM2;PS1	1	45332446	45332446	G	A	nonsynonymous SNV	MUTYH	NM_001128425	exon9	c.C733T	p.R245C,	1p34.1	.	8.37e-05	9.996e-05	0.0003	0.0001	0	0	0	0.0002	5.296e-05	6.574e-05	0.0002	0	5.809e-05	0	8.998e-06	0	0.0001	.	.	.	.	.	.	.	.	.	rs200495564	50200	Hereditary_cancer-predisposing_syndrome|MYH-associated_polyposis|MUTYH-associated_polyposis|not_provided	MedGen:C0027672,SNOMED_CT:699346009|MedGen:C1837991,OMIM:608456,Orphanet:ORPHA247798|MedGen:C3272841|MedGen:CN517202	criteria_provided,_multiple_submitters,_no_conflicts	Pathogenic/Likely_pathogenic
1_45332455_45332455_C_-	1:45332454:D:1	2		PVS1;PM2	1	45332455	45332455	C	-	frameshift deletion	MUTYH	NM_001128425	exon9	c.724delG	p.V242fs,	1p34.1	.	.	.	.	.	.	.	.	.	.	.	.	.	.	.	.	.	.	.	.	.	.	.	.	.	.	.	.	.	.	.	.	.
1_45332457_45332457_C_T	1:45332457:C:T	4		PM2;PS1	1	45332457	45332457	C	T	nonsynonymous SNV	MUTYH	NM_001128425	exon9	c.G722A	p.R241Q,	1p34.1	.	.	.	.	.	.	.	.	.	2.851e-05	6.568e-05	0	0	0	0	8.993e-06	0	0.0002	.	.	.	.	.	.	.	.	.	.	391321	Hereditary_cancer-predisposing_syndrome|MYH-associated_polyposis	MedGen:C0027672,SNOMED_CT:699346009|MedGen:C1837991,OMIM:608456,Orphanet:ORPHA247798	criteria_provided,_multiple_submitters,_no_conflicts	Likely_pathogenic
1_45332458_45332458_G_A	1:45332458:G:A	4		PM2;PS1	1	45332458	45332458	G	A	nonsynonymous SNV	MUTYH	NM_001128425	exon9	c.C721T	p.R241W,	1p34.1	.	9.201e-05	0	8.675e-05	0	0	4.584e-05	0	0.0004	6.924e-05	0	5.958e-05	0	0	0	5.397e-05	0.0002	0.0003	3.235e-05	0	0	0	0	0.0003	0	0	.	rs34126013	181693	Hereditary_cancer-predisposing_syndrome|MYH-associated_polyposis|not_provided	MedGen:C0027672,SNOMED_CT:699346009|MedGen:C1837991,OMIM:608456,Orphanet:ORPHA247798|MedGen:CN517202	criteria_provided,_multiple_submitters,_no_conflicts	Pathogenic/Likely_pathogenic
1_45332466_45332466_T_C	1:45332466:T:C	1		PM2;PS1	1	45332466	45332466	T	C	nonsynonymous SNV	MUTYH	NM_001128425	exon9	c.A713G	p.N238S,	1p34.1	.	.	.	.	.	.	.	.	.	.	.	.	.	.	.	.	.	.	.	.	.	.	.	.	.	.	.	.	359363	MYH-associated_polyposis|not_provided	MedGen:C1837991,OMIM:608456,Orphanet:ORPHA247798|MedGen:CN517202	criteria_provided,_multiple_submitters,_no_conflicts	Pathogenic/Likely_pathogenic
1_45332479_45332479_C_T	1:45332479:C:T	144	P/LP	PM2;PS1	1	45332479	45332479	C	T	nonsynonymous SNV	MUTYH	NM_001128425	exon9	c.G700A	p.V234M,	1p34.1	.	0.0001	0	0	0	0	0.0002	0	0	8.14e-05	0	0	0	0	0	0.0002	0	0	0.0002	0.0001	0	0	0	0	0.0003	0	0.0002	rs200165598	139701	Hereditary_cancer-predisposing_syndrome|MYH-associated_polyposis|not_specified|not_provided	MedGen:C0027672,SNOMED_CT:699346009|MedGen:C1837991,OMIM:608456,Orphanet:ORPHA247798|MedGen:CN169374|MedGen:CN517202	criteria_provided,_multiple_submitters,_no_conflicts	Uncertain_significance
1_45332574_45332574_C_T	1:45332574:C:T	1		PM2;PS1	1	45332574	45332574	C	T	synonymous SNV	MUTYH	NM_001128425	exon8	c.G690A	p.Q230Q,	1p34.1	.	.	.	.	.	.	.	.	.	4.063e-06	0	0	0	0	0	8.954e-06	0	0	.	.	.	.	.	.	.	.	.	rs199989617	472448	Hereditary_cancer-predisposing_syndrome	MedGen:C0027672,SNOMED_CT:699346009	criteria_provided,_single_submitter	Likely_pathogenic
1_45332636_45332636_G_A	1:45332636:G:A	1		PVS1;PM2;PS1	1	45332636	45332636	G	A	stopgain	MUTYH	NM_001128425	exon8	c.C628T	p.Q210X,	1p34.1	.	8.242e-06	0	0	0	0	1.5e-05	0	0	4.061e-06	0	0	0	0	0	8.952e-06	0	0	.	.	.	.	.	.	.	.	7.7e-05	rs376561094	232257	Hereditary_cancer-predisposing_syndrome|MYH-associated_polyposis|not_provided	MedGen:C0027672,SNOMED_CT:699346009|MedGen:C1837991,OMIM:608456,Orphanet:ORPHA247798|MedGen:CN517202	criteria_provided,_multiple_submitters,_no_conflicts	Pathogenic
1_45332678_45332678_C_A	1:45332678:C:A	1		PVS1;PM2;PS1	1	45332678	45332678	C	A	stopgain	MUTYH	NM_001128425	exon8	c.G586T	p.E196X,	1p34.1	.	8.239e-06	0	0	0	0	1.499e-05	0	0	4.061e-06	0	0	0	0	0	8.952e-06	0	0	.	.	.	.	.	.	.	.	.	.	391331	Hereditary_cancer-predisposing_syndrome|MYH-associated_polyposis|not_provided	MedGen:C0027672,SNOMED_CT:699346009|MedGen:C1837991,OMIM:608456,Orphanet:ORPHA247798|MedGen:CN517202	criteria_provided,_multiple_submitters,_no_conflicts	Pathogenic
1_45332780_45332780_G_A	1:45332780:G:A	1		PVS1;PM2	1	45332780	45332780	G	A	stopgain	MUTYH	NM_001128425	exon7	c.C559T	p.Q187X,	1p34.1	.	.	.	.	.	.	.	.	.	.	.	.	.	.	.	.	.	.	.	.	.	.	.	.	.	.	.	.	.	.	.	.	.
1_45332786_45332786_G_A	1:45332786:G:A	6		PM2;PS1	1	45332786	45332786	G	A	nonsynonymous SNV	MUTYH	NM_001128425	exon7	c.C553T	p.R185W,	1p34.1	.	8.238e-06	0	0	0	0	1.498e-05	0	0	1.218e-05	0	0	0	0	4.484e-05	1.79e-05	0	0	.	.	.	.	.	.	.	.	.	.	405203	Hereditary_cancer-predisposing_syndrome|not_provided	MedGen:C0027672,SNOMED_CT:699346009|MedGen:CN517202	criteria_provided,_conflicting_interpretations	Conflicting_interpretations_of_pathogenicity
1_45332791_45332791_C_T	1:45332791:C:T	3		PM2;PS1	1	45332791	45332791	C	T	nonsynonymous SNV	MUTYH	NM_001128425	exon7	c.G548A	p.G183D,	1p34.1	.	8.238e-06	0	0	0	0.0002	0	0	0	4.061e-06	0	0	0	0	4.484e-05	0	0	0	.	.	.	.	.	.	.	.	.	.	151309	Hereditary_cancer-predisposing_syndrome|MYH-associated_polyposis|not_specified|not_provided	MedGen:C0027672,SNOMED_CT:699346009|MedGen:C1837991,OMIM:608456,Orphanet:ORPHA247798|MedGen:CN169374|MedGen:CN517202	criteria_provided,_conflicting_interpretations	Conflicting_interpretations_of_pathogenicity
1_45332792_45332792_C_T	1:45332792:C:T	1		PM2;PM5	1	45332792	45332792	C	T	nonsynonymous SNV	MUTYH	NM_001128425	exon7	c.G547A	p.G183S,	1p34.1	.	.	.	.	.	.	.	.	.	.	.	.	.	.	.	.	.	.	.	.	.	.	.	.	.	.	.	.	.	.	.	.	.
1_45332794_45332794_C_G	1:45332794:C:G	2		PM2;PM5	1	45332794	45332794	C	G	nonsynonymous SNV	MUTYH	NM_001128425	exon7	c.G545C	p.R182P,	1p34.1	.	.	.	.	.	.	.	.	.	.	.	.	.	.	.	.	.	.	.	.	.	.	.	.	.	.	.	.	.	.	.	.	.
1_45332794_45332794_C_T	1:45332794:C:T	16		PM2;PS1	1	45332794	45332794	C	T	nonsynonymous SNV	MUTYH	NM_001128425	exon7	c.G545A	p.R182H,	1p34.1	.	1.648e-05	0	0	0	0	2.997e-05	0	0	8.121e-06	0	0	0	0	0	1.79e-05	0	0	.	.	.	.	.	.	.	.	.	.	179937	Hereditary_cancer-predisposing_syndrome|MYH-associated_polyposis|MUTYH-associated_polyposis|not_specified|not_provided	MedGen:C0027672,SNOMED_CT:699346009|MedGen:C1837991,OMIM:608456,Orphanet:ORPHA247798|MedGen:C3272841|MedGen:CN169374|MedGen:CN517202	criteria_provided,_multiple_submitters,_no_conflicts	Pathogenic
1_45332795_45332795_G_A	1:45332795:G:A	5		PM2;PS1	1	45332795	45332795	G	A	nonsynonymous SNV	MUTYH	NM_001128425	exon7	c.C544T	p.R182C,	1p34.1	.	8.238e-06	0	0	0	0	1.498e-05	0	0	4.061e-06	0	0	0	0	0	8.951e-06	0	0	.	.	.	.	.	.	.	.	.	.	181710	Hereditary_cancer-predisposing_syndrome|MYH-associated_polyposis|not_provided	MedGen:C0027672,SNOMED_CT:699346009|MedGen:C1837991,OMIM:608456,Orphanet:ORPHA247798|MedGen:CN517202	criteria_provided,_multiple_submitters,_no_conflicts	Pathogenic/Likely_pathogenic
1_45332799_45332799_-_G	1:45332799:I:1	1		PVS1;PM2	1	45332799	45332799	-	G	frameshift insertion	MUTYH	NM_001128425	exon7	c.539_540insC	p.Y180fs,	1p34.1	.	.	.	.	.	.	.	.	.	.	.	.	.	.	.	.	.	.	.	.	.	.	.	.	.	.	.	.	.	.	.	.	.
1_45332803_45332803_T_C	1:45332803:T:C	839	P/LP	PM2;PS1	1	45332803	45332803	T	C	nonsynonymous SNV	MUTYH	NM_001128425	exon7	c.A536G	p.Y179C,	1p34.1	.	0.0016	0.0005	0.001	0	0.0023	0.0025	0	0	0.0015	0.0005	0.001	0.0001	0	0.0016	0.0025	0.002	3.249e-05	0.0015	0.0005	0	0	0	0.0023	0.0021	0.002	0.0022	rs34612342	20332	Neoplasm_of_stomach|Endometrial_carcinoma|Pilomatrixoma|Hereditary_cancer-predisposing_syndrome|Carcinoma_of_colon|MYH-associated_polyposis|MUTYH-associated_polyposis|not_specified|not_provided	Human_Phenotype_Ontology:HP:0006753,MeSH:D013274,MedGen:C0038356,OMIM:613659,SNOMED_CT:126824007|Human_Phenotype_Ontology:HP:0012114,MedGen:C0476089,OMIM:608089,SNOMED_CT:254878006|Human_Phenotype_Ontology:HP:0030434,MeSH:D018296,MedGen:C0206711,OMIM:132600,Orphanet:ORPHA91414|MedGen:C0027672,SNOMED_CT:699346009|MedGen:C0699790,OMIM:114500,SNOMED_CT:269533000|MedGen:C1837991,OMIM:608456,Orphanet:…	criteria_provided,_multiple_submitters,_no_conflicts	Pathogenic
1_45332944_45332944_G_A	1:45332944:G:A	1		PVS1;PM2	1	45332944	45332944	G	A	stopgain	MUTYH	NM_001128425	exon6	c.C478T	p.Q160X,	1p34.1	.	.	.	.	.	.	.	.	.	4.079e-06	0	0	0	0	0	0	0	3.251e-05	.	.	.	.	.	.	.	.	.	.	.	.	.	.	.
1_45333168_45333168_A_T	1:45333168:A:T	7		PM2;PS1	1	45333168	45333168	A	T	nonsynonymous SNV	MUTYH	NM_001128425	exon5	c.T391A	p.W131R,	1p34.1	.	8.238e-06	0	0	0	0	1.499e-05	0	0	4.062e-06	0	0	0	0	0	8.956e-06	0	0	.	.	.	.	.	.	.	.	.	.	179938	Hereditary_cancer-predisposing_syndrome|not_provided	MedGen:C0027672,SNOMED_CT:699346009|MedGen:CN517202	criteria_provided,_multiple_submitters,_no_conflicts	Pathogenic
1_45333315_45333315_C_-	1:45333314:D:1	3		PVS1;PM2;PS1	1	45333315	45333315	C	-	frameshift deletion	MUTYH	NM_001128425	exon4	c.358delG	p.E120fs,	1p34.1	.	.	.	.	.	.	.	.	.	.	.	.	.	.	.	.	.	.	.	.	.	.	.	.	.	.	.	.	181725	Hereditary_cancer-predisposing_syndrome	MedGen:C0027672,SNOMED_CT:699346009	criteria_provided,_single_submitter	Pathogenic
1_45333436_45333436_G_A	1:45333436:G:A	14		PM2;PS1	1	45333436	45333436	G	A	nonsynonymous SNV	MUTYH	NM_001128425	exon3	c.C325T	p.R109W,	1p34.1	.	4.943e-05	0	0	0	0	5.994e-05	0	0.0001	3.655e-05	0	2.978e-05	0	0	0	5.371e-05	0	6.497e-05	3.232e-05	0	0	0	0	0	6.672e-05	0	.	.	181726	Hereditary_cancer-predisposing_syndrome|MYH-associated_polyposis|MUTYH-associated_polyposis|not_provided	MedGen:C0027672,SNOMED_CT:699346009|MedGen:C1837991,OMIM:608456,Orphanet:ORPHA247798|MedGen:C3272841|MedGen:CN517202	criteria_provided,_multiple_submitters,_no_conflicts	Pathogenic/Likely_pathogenic
1_45333449_45333449_G_T	1:45333449:G:T	10		PVS1;PM2;PS1	1	45333449	45333449	G	T	stopgain	MUTYH	NM_001128425	exon3	c.C312A	p.Y104X,	1p34.1	.	0.0001	0	0	0	0	0.0001	0	0.0004	0.0001	0	0	0	0	0	8.952e-05	0	0.0006	3.232e-05	0	0	0	0	0	0	0.001	.	rs121908380	20335	Hereditary_cancer-predisposing_syndrome|MYH-associated_polyposis|not_provided	MedGen:C0027672,SNOMED_CT:699346009|MedGen:C1837991,OMIM:608456,Orphanet:ORPHA247798|MedGen:CN517202	criteria_provided,_multiple_submitters,_no_conflicts	Pathogenic
1_45333452_45333452_C_T	1:45333452:C:T	27	P/LP	PVS1;PM2;PS1	1	45333452	45333452	C	T	stopgain	MUTYH	NM_001128425	exon3	c.G309A	p.W103X,	1p34.1	.	8.238e-06	0	0	0	0	1.499e-05	0	0	4.061e-06	0	0	0	0	0	8.951e-06	0	0	.	.	.	.	.	.	.	.	.	.	181727	Hereditary_cancer-predisposing_syndrome|MYH-associated_polyposis|not_provided	MedGen:C0027672,SNOMED_CT:699346009|MedGen:C1837991,OMIM:608456,Orphanet:ORPHA247798|MedGen:CN517202	criteria_provided,_multiple_submitters,_no_conflicts	Pathogenic/Likely_pathogenic
1_45333507_45333507_T_C	1:45333507:T:C	1		PM2;PS1	1	45333507	45333507	T	C	nonsynonymous SNV	MUTYH	NM_001128425	exon3	c.A254G	p.H85R,	1p34.1	.	1.649e-05	9.619e-05	0	0	0	1.5e-05	0	0	8.122e-06	6.534e-05	0	0	0	0	0	0.0002	0	.	.	.	.	.	.	.	.	.	rs558707786	232282	Hereditary_cancer-predisposing_syndrome|not_provided	MedGen:C0027672,SNOMED_CT:699346009|MedGen:CN517202	criteria_provided,_conflicting_interpretations	Conflicting_interpretations_of_pathogenicity
1_45333561_45333561_C_-	1:45333560:D:1	1		PVS1;PM2;PS1	1	45333561	45333561	C	-	frameshift deletion	MUTYH	NM_001128425	exon3	c.200delG	p.G67fs,	1p34.1	.	1.673e-05	0	0	0	0	3.045e-05	0	0	1.628e-05	0	0	0	0	0	3.59e-05	0	0	.	.	.	.	.	.	.	.	.	.	405207	Hereditary_cancer-predisposing_syndrome|not_provided	MedGen:C0027672,SNOMED_CT:699346009|MedGen:CN517202	criteria_provided,_multiple_submitters,_no_conflicts	Pathogenic
1_45333586_45333586_-_A	1:45333586:I:1	1		PVS1;PM2	1	45333586	45333586	-	A	frameshift insertion	MUTYH	NM_001128425	exon3	c.174dupT	p.A59fs,	1p34.1	.	.	.	.	.	.	.	.	.	.	.	.	.	.	.	.	.	.	.	.	.	.	.	.	.	.	.	.	.	.	.	.	.
1_45334493_45334493_G_A	1:45334493:G:A	4		PVS1;PM2;PS1	1	45334493	45334493	G	A	stopgain	MUTYH	NM_001128425	exon2	c.C55T	p.R19X,	1p34.1	.	.	.	.	.	.	.	.	.	8.122e-06	0	2.978e-05	0	5.798e-05	0	0	0	0	.	.	.	.	.	.	.	.	.	.	133302	Hereditary_cancer-predisposing_syndrome|Carcinoma_of_colon|MYH-associated_polyposis|not_provided	MedGen:C0027672,SNOMED_CT:699346009|MedGen:C0699790,OMIM:114500,SNOMED_CT:269533000|MedGen:C1837991,OMIM:608456,Orphanet:ORPHA247798|MedGen:CN517202	criteria_provided,_multiple_submitters,_no_conflicts	Pathogenic
2_47403352_47403352_C_-	2:47403351:D:1	1		PVS1;PM2;PS1	2	47403352	47403352	C	-	frameshift deletion	MSH2	NM_000251	exon1	c.161delC	p.A54fs,	2p21	.	.	.	.	.	.	.	.	.	.	.	.	.	.	.	.	.	.	.	.	.	.	.	.	.	.	.	rs63750337	96187	Lynch_syndrome	MedGen:C1333990,Orphanet:ORPHA144,SNOMED_CT:315058005	reviewed_by_expert_panel	Pathogenic
2_47410215_47410215_T_G	2:47410215:T:G	1		PM2;PS1	2	47410215	47410215	T	G	nonsynonymous SNV	MSH2	NM_000251	exon3	c.T488G	p.V163G,	2p21	.	8.236e-06	0	0	0.0001	0	0	0	0	4.061e-06	0	0	0	5.798e-05	0	0	0	0	.	.	.	.	.	.	.	.	.	.	96583	Lynch_syndrome_I	MedGen:C2936783,OMIM:120435	reviewed_by_expert_panel	Pathogenic
2_47412514_47412515_AG_-	2:47412513:D:2	1		PVS1;PM2	2	47412514	47412515	AG	-	frameshift deletion	MSH2	NM_000251	exon4	c.746_747del	p.K249fs,	2p21	.	.	.	.	.	.	.	.	.	.	.	.	.	.	.	.	.	.	.	.	.	.	.	.	.	.	.	.	.	.	.	.	.
2_47412559_47412559_A_C	2:47412559:A:C	1		PM2;PM5	2	47412559	47412559	A	C	nonsynonymous SNV	MSH2	NM_000251	exon4	c.A791C	p.Q264P,	2p21	.	.	.	.	.	.	.	.	.	.	.	.	.	.	.	.	.	.	.	.	.	.	.	.	.	.	.	.	.	.	.	.	.
2_47414404_47414404_C_T	2:47414404:C:T	3		PM2;PM5	2	47414404	47414404	C	T	nonsynonymous SNV	MSH2	NM_000251	exon5	c.C928T	p.L310F,	2p21	.	.	.	.	.	.	.	.	.	4.413e-06	0	0	0	0	0	9.518e-06	0	0	.	.	.	.	.	.	.	.	.	.	.	.	.	.	.
2_47416366_47416366_G_A	2:47416366:G:A	1		PM2;PS1	2	47416366	47416366	G	A	nonsynonymous SNV	MSH2	NM_000251	exon6	c.G1013A	p.G338E,	2p21	.	.	.	.	.	.	.	.	.	.	.	.	.	.	.	.	.	.	.	.	.	.	.	.	.	.	.	.	95979	Lynch_syndrome	MedGen:C1333990,Orphanet:ORPHA144,SNOMED_CT:315058005	reviewed_by_expert_panel	Pathogenic
2_47416403_47416403_-_A	2:47416403:I:1	2		PVS1;PM2	2	47416403	47416403	-	A	frameshift insertion	MSH2	NM_000251	exon6	c.1051dupA	p.L350fs,	2p21	.	.	.	.	.	.	.	.	.	.	.	.	.	.	.	.	.	.	.	.	.	.	.	.	.	.	.	.	.	.	.	.	.
2_47429812_47429812_C_T	2:47429812:C:T	1		PVS1;PM2;PS1	2	47429812	47429812	C	T	stopgain	MSH2	NM_000251	exon7	c.C1147T	p.R383X,	2p21	.	.	.	.	.	.	.	.	.	.	.	.	.	.	.	.	.	.	.	.	.	.	.	.	.	.	.	rs63749849	96029	Hereditary_nonpolyposis_colon_cancer|Hereditary_cancer-predisposing_syndrome|Lynch_syndrome|Lynch_syndrome_I|not_provided	MedGen:C0009405,Orphanet:ORPHA443090|MedGen:C0027672,SNOMED_CT:699346009|MedGen:C1333990,Orphanet:ORPHA144,SNOMED_CT:315058005|MedGen:C2936783,OMIM:120435|MedGen:CN517202	reviewed_by_expert_panel	Pathogenic
2_47429830_47429830_C_T	2:47429830:C:T	1		PVS1;PM2;PS1	2	47429830	47429830	C	T	stopgain	MSH2	NM_000251	exon7	c.C1165T	p.R389X,	2p21	.	.	.	.	.	.	.	.	.	.	.	.	.	.	.	.	.	.	.	.	.	.	.	.	.	.	.	.	96032	Hereditary_nonpolyposis_colon_cancer|Hereditary_cancer-predisposing_syndrome|Lynch_syndrome|Lynch_syndrome_I|not_provided	MedGen:C0009405,Orphanet:ORPHA443090|MedGen:C0027672,SNOMED_CT:699346009|MedGen:C1333990,Orphanet:ORPHA144,SNOMED_CT:315058005|MedGen:C2936783,OMIM:120435|MedGen:CN517202	reviewed_by_expert_panel	Pathogenic
2_47429877_47429877_-_TACCG	2:47429877:I:5	1		PVS1;PM2	2	47429877	47429877	-	TACCG	frameshift insertion	MSH2	NM_000251	exon7	c.1212_1213insTACCG	p.C404fs,	2p21	.	.	.	.	.	.	.	.	.	.	.	.	.	.	.	.	.	.	.	.	.	.	.	.	.	.	.	.	.	.	.	.	.
2_47429881_47429881_C_T	2:47429881:C:T	2		PVS1;PM2;PS1	2	47429881	47429881	C	T	stopgain	MSH2	NM_000251	exon7	c.C1216T	p.R406X,	2p21	.	.	.	.	.	.	.	.	.	.	.	.	.	.	.	.	.	.	.	.	.	.	.	.	.	.	.	rs63751108	16794	Hereditary_nonpolyposis_colon_cancer|Hereditary_cancer-predisposing_syndrome|Lynch_syndrome|Lynch_syndrome_I|not_provided	MedGen:C0009405,Orphanet:ORPHA443090|MedGen:C0027672,SNOMED_CT:699346009|MedGen:C1333990,Orphanet:ORPHA144,SNOMED_CT:315058005|MedGen:C2936783,OMIM:120435|MedGen:CN517202	reviewed_by_expert_panel	Pathogenic
2_47429914_47429917_GTTA_-	2:47429913:D:4	1		PVS1;PM2	2	47429914	47429917	GTTA	-	frameshift deletion	MSH2	NM_000251	exon7	c.1249_1252del	p.V417fs,	2p21	.	.	.	.	.	.	.	.	.	.	.	.	.	.	.	.	.	.	.	.	.	.	.	.	.	.	.	.	.	.	.	.	.
2_47463121_47463121_C_T	2:47463121:C:T	2		PVS1;PM2;PS1	2	47463121	47463121	C	T	stopgain	MSH2	NM_000251	exon9	c.C1477T	p.Q493X,	2p21	.	.	.	.	.	.	.	.	.	.	.	.	.	.	.	.	.	.	.	.	.	.	.	.	.	.	.	rs63750936	96152	Hereditary_nonpolyposis_colon_cancer|Hereditary_cancer-predisposing_syndrome|Lynch_syndrome	MedGen:C0009405,Orphanet:ORPHA443090|MedGen:C0027672,SNOMED_CT:699346009|MedGen:C1333990,Orphanet:ORPHA144,SNOMED_CT:315058005	reviewed_by_expert_panel	Pathogenic
2_47466658_47466658_G_T	2:47466658:G:T	4		PM2;PM5	2	47466658	47466658	G	T	nonsynonymous SNV	MSH2	NM_000251	exon10	c.G1511T	p.G504V,	2p21	.	.	.	.	.	.	.	.	.	.	.	.	.	.	.	.	.	.	3.229e-05	0.0001	0	0	0	0	0	0	.	.	.	.	.	.	.
2_47466718_47466718_G_C	2:47466718:G:C	1		PM2;PS1	2	47466718	47466718	G	C	nonsynonymous SNV	MSH2	NM_000251	exon10	c.G1571C	p.R524P,	2p21	.	.	.	.	.	.	.	.	.	.	.	.	.	.	.	.	.	.	.	.	.	.	.	.	.	.	.	rs63751207	16798	Hereditary_nonpolyposis_colon_cancer|Hereditary_cancer-predisposing_syndrome|Lynch_syndrome|Lynch_syndrome_I|not_provided	MedGen:C0009405,Orphanet:ORPHA443090|MedGen:C0027672,SNOMED_CT:699346009|MedGen:C1333990,Orphanet:ORPHA144,SNOMED_CT:315058005|MedGen:C2936783,OMIM:120435|MedGen:CN517202	reviewed_by_expert_panel	Likely_pathogenic
2_47466724_47466724_C_-	2:47466723:D:1	2		PVS1;PM2;PS1	2	47466724	47466724	C	-	frameshift deletion	MSH2	NM_000251	exon10	c.1577delC	p.T526fs,	2p21	.	.	.	.	.	.	.	.	.	.	.	.	.	.	.	.	.	.	.	.	.	.	.	.	.	.	.	rs63750738	96178	Hereditary_cancer-predisposing_syndrome|Lynch_syndrome	MedGen:C0027672,SNOMED_CT:699346009|MedGen:C1333990,Orphanet:ORPHA144,SNOMED_CT:315058005	reviewed_by_expert_panel	Pathogenic
2_47466756_47466756_A_T	2:47466756:A:T	2		PVS1;PM2	2	47466756	47466756	A	T	stopgain	MSH2	NM_000251	exon10	c.A1609T	p.K537X,	2p21	.	.	.	.	.	.	.	.	.	.	.	.	.	.	.	.	.	.	.	.	.	.	.	.	.	.	.	.	.	.	.	.	.
2_47471002_47471006_AAAAC_-	2:47471001:D:5	2		PVS1;PM2;PS1	2	47471002	47471006	AAAAC	-	frameshift deletion	MSH2	NM_000251	exon11	c.1699_1703del	p.K567fs,	2p21	.	.	.	.	.	.	.	.	.	.	.	.	.	.	.	.	.	.	.	.	.	.	.	.	.	.	.	rs63750474	96230	Hereditary_cancer-predisposing_syndrome|Lynch_syndrome|not_provided	MedGen:C0027672,SNOMED_CT:699346009|MedGen:C1333990,Orphanet:ORPHA144,SNOMED_CT:315058005|MedGen:CN517202	reviewed_by_expert_panel	Pathogenic
2_47475129_47475129_C_T	2:47475129:C:T	1		PM2;PM5	2	47475129	47475129	C	T	nonsynonymous SNV	MSH2	NM_000251	exon12	c.C1864T	p.P622S,	2p21	.	.	.	.	.	.	.	.	.	.	.	.	.	.	.	.	.	.	.	.	.	.	.	.	.	.	.	.	.	.	.	.	.
2_47475180_47475180_C_A	2:47475180:C:A	3		PM2;PM5	2	47475180	47475180	C	A	nonsynonymous SNV	MSH2	NM_000251	exon12	c.C1915A	p.H639N,	2p21	.	.	.	.	.	.	.	.	.	.	.	.	.	.	.	.	.	.	.	.	.	.	.	.	.	.	.	.	.	.	.	.	.
2_47476399_47476399_C_T	2:47476399:C:T	1		PVS1;PM2;PS1	2	47476399	47476399	C	T	stopgain	MSH2	NM_000251	exon13	c.C2038T	p.R680X,	2p21	.	8.244e-06	0	0	0	0	1.499e-05	0	0	4.061e-06	0	0	0	0	0	8.954e-06	0	0	.	.	.	.	.	.	.	.	.	rs63749932	45234	Hereditary_nonpolyposis_colon_cancer|Hereditary_cancer-predisposing_syndrome|Lynch_syndrome|Lynch_syndrome_I|not_provided	MedGen:C0009405,Orphanet:ORPHA443090|MedGen:C0027672,SNOMED_CT:699346009|MedGen:C1333990,Orphanet:ORPHA144,SNOMED_CT:315058005|MedGen:C2936783,OMIM:120435|MedGen:CN517202	reviewed_by_expert_panel	Pathogenic
2_47478389_47478389_T_-	2:47478388:D:1	1		PVS1;PM2	2	47478389	47478389	T	-	frameshift deletion	MSH2	NM_000251	exon14	c.2328delT	p.A776fs,	2p21	.	.	.	.	.	.	.	.	.	.	.	.	.	.	.	.	.	.	.	.	.	.	.	.	.	.	.	.	.	.	.	.	.
2_47482929_47482929_C_T	2:47482929:C:T	6		PVS1;PM2	2	47482929	47482929	C	T	stopgain	MSH2	NM_000251	exon16	c.C2785T	p.R929X,	2p21	.	7.906e-05	0	0	0.0011	0	0	0	0	7.789e-05	0	0	0	0.0009	0	2.713e-05	0.0002	0	0.0001	0	0	0	0.0025	0	0	0	.	rs551060742	96520	Hereditary_nonpolyposis_colon_cancer|Hereditary_cancer-predisposing_syndrome|Lynch_syndrome_I|not_specified|not_provided	MedGen:C0009405,Orphanet:ORPHA443090|MedGen:C0027672,SNOMED_CT:699346009|MedGen:C2936783,OMIM:120435|MedGen:CN169374|MedGen:CN517202	reviewed_by_expert_panel	Uncertain_significance
2_47482932_47482932_-_T	2:47482932:I:1	1		PVS1;PM2	2	47482932	47482932	-	T	frameshift insertion	MSH2	NM_000251	exon16	c.2789dupT	p.I930fs,	2p21	.	.	.	.	.	.	.	.	.	4.098e-06	0	0	0	0	0	9.04e-06	0	0	.	.	.	.	.	.	.	.	.	.	181996	Hereditary_nonpolyposis_colon_cancer|Hereditary_cancer-predisposing_syndrome|not_specified	MedGen:C0009405,Orphanet:ORPHA443090|MedGen:C0027672,SNOMED_CT:699346009|MedGen:CN169374	criteria_provided,_multiple_submitters,_no_conflicts	Uncertain_significance
2_47790927_47790927_T_G	2:47790927:T:G	1		PM2;PM5	2	47790927	47790927	T	G	nonsynonymous SNV	MSH6	NM_000179	exon2	c.T261G	p.S87R,	2p16.3	.	.	.	.	.	.	.	.	.	.	.	.	.	.	.	.	.	.	.	.	.	.	.	.	.	.	.	.	.	.	.	.	.
2_47791059_47791060_AC_-	2:47791058:D:2	1		PVS1;PM2	2	47791059	47791060	AC	-	frameshift deletion	MSH6	NM_000179	exon2	c.393_394del	p.V131fs,	2p16.3	.	.	.	.	.	.	.	.	.	.	.	.	.	.	.	.	.	.	.	.	.	.	.	.	.	.	.	.	.	.	.	.	.
2_47795903_47795903_C_G	2:47795903:C:G	1		PVS1;PM2;PS1	2	47795903	47795903	C	G	stopgain	MSH6	NM_000179	exon3	c.C467G	p.S156X,	2p16.3	.	.	.	.	.	.	.	.	.	4.066e-06	0	0	0	0	0	8.97e-06	0	0	.	.	.	.	.	.	.	.	.	rs63749873	95008	Hereditary_nonpolyposis_colon_cancer|Hereditary_cancer-predisposing_syndrome|Lynch_syndrome|Hereditary_nonpolyposis_colorectal_cancer_type_5|Lynch_syndrome_I|not_provided	MedGen:C0009405,Orphanet:ORPHA443090|MedGen:C0027672,SNOMED_CT:699346009|MedGen:C1333990,Orphanet:ORPHA144,SNOMED_CT:315058005|MedGen:C1833477,OMIM:614350|MedGen:C2936783,OMIM:120435|MedGen:CN517202	reviewed_by_expert_panel	Pathogenic
2_47798625_47798625_C_G	2:47798625:C:G	8		PVS1;PM2;PS1	2	47798625	47798625	C	G	stopgain	MSH6	NM_000179	exon4	c.C642G	p.Y214X,	2p16.3	.	.	.	.	.	.	.	.	.	.	.	.	.	.	.	.	.	.	.	.	.	.	.	.	.	.	.	rs1800937	95021	Lynch_syndrome|not_provided	MedGen:C1333990,Orphanet:ORPHA144,SNOMED_CT:315058005|MedGen:CN517202	reviewed_by_expert_panel	Pathogenic
2_47798635_47798636_AA_-	2:47798634:D:2	2		PVS1;PM2	2	47798635	47798636	AA	-	frameshift deletion	MSH6	NM_000179	exon4	c.652_653del	p.K218fs,	2p16.3	.	.	.	.	.	.	.	.	.	.	.	.	.	.	.	.	.	.	.	.	.	.	.	.	.	.	.	.	.	.	.	.	.
2_47798657_47798657_-_TG	2:47798657:I:2	1		PVS1;PM2	2	47798657	47798657	-	TG	frameshift insertion	MSH6	NM_000179	exon4	c.674_675insTG	p.I225fs,	2p16.3	.	.	.	.	.	.	.	.	.	.	.	.	.	.	.	.	.	.	.	.	.	.	.	.	.	.	.	.	.	.	.	.	.
2_47798668_47798668_-_AGGA	2:47798668:I:4	1		PVS1;PM2	2	47798668	47798668	-	AGGA	frameshift insertion	MSH6	NM_000179	exon4	c.685_686insAGGA	p.E229fs,	2p16.3	.	.	.	.	.	.	.	.	.	.	.	.	.	.	.	.	.	.	.	.	.	.	.	.	.	.	.	.	.	.	.	.	.
2_47798701_47798701_C_T	2:47798701:C:T	4		PVS1;PM2;PS1	2	47798701	47798701	C	T	stopgain	MSH6	NM_000179	exon4	c.C718T	p.R240X,	2p16.3	.	8.283e-06	0	0	0	0	0	0	6.076e-05	4.069e-06	0	0	0	0	0	0	0	3.25e-05	.	.	.	.	.	.	.	.	.	rs63750019	95033	Hereditary_cancer-predisposing_syndrome|Lynch_syndrome	MedGen:C0027672,SNOMED_CT:699346009|MedGen:C1333990,Orphanet:ORPHA144,SNOMED_CT:315058005	reviewed_by_expert_panel	Pathogenic
2_47798717_47798717_-_A	2:47798717:I:1	1		PVS1;PM2;PS1	2	47798717	47798717	-	A	frameshift insertion	MSH6	NM_000179	exon4	c.735dupA	p.I245fs,	2p16.3	.	.	.	.	.	.	.	.	.	.	.	.	.	.	.	.	.	.	.	.	.	.	.	.	.	.	.	.	392964	Hereditary_nonpolyposis_colon_cancer|Hereditary_cancer-predisposing_syndrome|Hereditary_nonpolyposis_colorectal_cancer_type_5|not_provided	MedGen:C0009405,Orphanet:ORPHA443090|MedGen:C0027672,SNOMED_CT:699346009|MedGen:C1833477,OMIM:614350|MedGen:CN517202	criteria_provided,_multiple_submitters,_no_conflicts	Pathogenic/Likely_pathogenic
2_47798724_47798724_-_C	2:47798724:I:1	1		PVS1;PM2	2	47798724	47798724	-	C	frameshift insertion	MSH6	NM_000179	exon4	c.742dupC	p.K247fs,	2p16.3	.	.	.	.	.	.	.	.	.	.	.	.	.	.	.	.	.	.	.	.	.	.	.	.	.	.	.	.	.	.	.	.	.
2_47798725_47798725_C_T	2:47798725:C:T	3		PVS1;PM2;PS1	2	47798725	47798725	C	T	stopgain	MSH6	NM_000179	exon4	c.C742T	p.R248X,	2p16.3	.	.	.	.	.	.	.	.	.	.	.	.	.	.	.	.	.	.	.	.	.	.	.	.	.	.	.	rs63749980	95037	Hereditary_nonpolyposis_colon_cancer|Hereditary_cancer-predisposing_syndrome|Lynch_syndrome|not_provided	MedGen:C0009405,Orphanet:ORPHA443090|MedGen:C0027672,SNOMED_CT:699346009|MedGen:C1333990,Orphanet:ORPHA144,SNOMED_CT:315058005|MedGen:CN517202	reviewed_by_expert_panel	Pathogenic
2_47798725_47798725_C_-	2:47798724:D:1	1		PVS1;PM2;PS1	2	47798725	47798725	C	-	frameshift deletion	MSH6	NM_000179	exon4	c.742delC	p.R248fs,	2p16.3	.	8.268e-06	0	0	0	0	1.504e-05	0	0	4.066e-06	0	0	0	0	0	8.973e-06	0	0	3.227e-05	0.0001	0	0	0	0	0	0	.	.	151079	Hereditary_cancer-predisposing_syndrome|Lynch_syndrome	MedGen:C0027672,SNOMED_CT:699346009|MedGen:C1333990,Orphanet:ORPHA144,SNOMED_CT:315058005	criteria_provided,_multiple_submitters,_no_conflicts	Pathogenic
2_47798875_47798875_C_T	2:47798875:C:T	2		PVS1;PM2;PS1	2	47798875	47798875	C	T	stopgain	MSH6	NM_000179	exon4	c.C892T	p.R298X,	2p16.3	.	.	.	.	.	.	.	.	.	8.129e-06	6.545e-05	0	0	0	0	0	0.0002	0	.	.	.	.	.	.	.	.	7.7e-05	rs146816935	95048	Hereditary_nonpolyposis_colon_cancer|Hereditary_cancer-predisposing_syndrome|Lynch_syndrome|not_provided	MedGen:C0009405,Orphanet:ORPHA443090|MedGen:C0027672,SNOMED_CT:699346009|MedGen:C1333990,Orphanet:ORPHA144,SNOMED_CT:315058005|MedGen:CN517202	reviewed_by_expert_panel	Pathogenic
2_47799083_47799083_A_G	2:47799083:A:G	2		PM2;PS1	2	47799083	47799083	A	G	nonsynonymous SNV	MSH6	NM_000179	exon4	c.A1100G	p.H367R,	2p16.3	.	.	.	.	.	.	.	.	.	.	.	.	.	.	.	.	.	.	.	.	.	.	.	.	.	.	.	.	511144	Lynch_syndrome_I	MedGen:C2936783,OMIM:120435	reviewed_by_expert_panel	Pathogenic
2_47799090_47799091_TT_-	2:47799089:D:2	1		PVS1;PM2;PS1	2	47799090	47799091	TT	-	frameshift deletion	MSH6	NM_000179	exon4	c.1107_1108del	p.T369fs,	2p16.3	.	.	.	.	.	.	.	.	.	4.069e-06	0	0	0.0001	0	0	0	0	0	.	.	.	.	.	.	.	.	.	.	185992	Hereditary_cancer-predisposing_syndrome|Lynch_syndrome	MedGen:C0027672,SNOMED_CT:699346009|MedGen:C1333990,Orphanet:ORPHA144,SNOMED_CT:315058005	criteria_provided,_multiple_submitters,_no_conflicts	Pathogenic
2_47799171_47799171_-_T	2:47799171:I:1	1		PVS1;PM2;PS1	2	47799171	47799171	-	T	frameshift insertion	MSH6	NM_000179	exon4	c.1189dupT	p.L396fs,	2p16.3	.	.	.	.	.	.	.	.	.	.	.	.	.	.	.	.	.	.	.	.	.	.	.	.	.	.	.	.	405867	not_provided	MedGen:CN517202	criteria_provided,_single_submitter	Pathogenic
2_47799329_47799329_T_C	2:47799329:T:C	2		PM2;PS1	2	47799329	47799329	T	C	nonsynonymous SNV	MSH6	NM_000179	exon4	c.T1346C	p.L449P,	2p16.3	.	1.648e-05	0	0	0	0	2.998e-05	0	0	1.22e-05	0	0	0	0	0	2.691e-05	0	0	.	.	.	.	.	.	.	.	.	rs63750741	94663	Hereditary_nonpolyposis_colon_cancer|Hereditary_cancer-predisposing_syndrome|Lynch_syndrome|Hereditary_nonpolyposis_colorectal_cancer_type_5	MedGen:C0009405,Orphanet:ORPHA443090|MedGen:C0027672,SNOMED_CT:699346009|MedGen:C1333990,Orphanet:ORPHA144,SNOMED_CT:315058005|MedGen:C1833477,OMIM:614350	reviewed_by_expert_panel	Pathogenic
2_47799334_47799334_T_-	2:47799333:D:1	4		PVS1;PM2;PS1	2	47799334	47799334	T	-	frameshift deletion	MSH6	NM_000179	exon4	c.1351delT	p.F451fs,	2p16.3	.	.	.	.	.	.	.	.	.	.	.	.	.	.	.	.	.	.	.	.	.	.	.	.	.	.	.	.	226303	Hereditary_cancer-predisposing_syndrome|Lynch_syndrome|not_provided	MedGen:C0027672,SNOMED_CT:699346009|MedGen:C1333990,Orphanet:ORPHA144,SNOMED_CT:315058005|MedGen:CN517202	criteria_provided,_multiple_submitters,_no_conflicts	Pathogenic
2_47799427_47799427_C_T	2:47799427:C:T	2		PVS1;PM2;PS1	2	47799427	47799427	C	T	stopgain	MSH6	NM_000179	exon4	c.C1444T	p.R482X,	2p16.3	.	.	.	.	.	.	.	.	.	.	.	.	.	.	.	.	.	.	3.23e-05	0	0	0	0.0006	0	0	0	.	rs63750909	94668	Hereditary_nonpolyposis_colon_cancer|Hereditary_cancer-predisposing_syndrome|Lynch_syndrome|Hereditary_nonpolyposis_colorectal_cancer_type_5|not_provided	MedGen:C0009405,Orphanet:ORPHA443090|MedGen:C0027672,SNOMED_CT:699346009|MedGen:C1333990,Orphanet:ORPHA144,SNOMED_CT:315058005|MedGen:C1833477,OMIM:614350|MedGen:CN517202	reviewed_by_expert_panel	Pathogenic
2_47799466_47799466_C_T	2:47799466:C:T	1		PVS1;PM2;PS1	2	47799466	47799466	C	T	stopgain	MSH6	NM_000179	exon4	c.C1483T	p.R495X,	2p16.3	.	.	.	.	.	.	.	.	.	4.066e-06	0	0	0	0	0	0	0	3.249e-05	.	.	.	.	.	.	.	.	.	.	94671	Hereditary_nonpolyposis_colon_cancer|Hereditary_cancer-predisposing_syndrome|Lynch_syndrome|not_provided	MedGen:C0009405,Orphanet:ORPHA443090|MedGen:C0027672,SNOMED_CT:699346009|MedGen:C1333990,Orphanet:ORPHA144,SNOMED_CT:315058005|MedGen:CN517202	reviewed_by_expert_panel	Pathogenic
2_47799604_47799604_A_G	2:47799604:A:G	2		PM2;PM5	2	47799604	47799604	A	G	nonsynonymous SNV	MSH6	NM_000179	exon4	c.A1621G	p.S541G,	2p16.3	.	8.247e-06	0	0	0	0	0	0	6.057e-05	1.219e-05	0	0	0	0	0	0	0	9.747e-05	.	.	.	.	.	.	.	.	.	.	.	.	.	.	.
2_47799614_47799615_AA_-	2:47799613:D:2	1		PVS1;PM2;PS1	2	47799614	47799615	AA	-	frameshift deletion	MSH6	NM_000179	exon4	c.1631_1632del	p.E544fs,	2p16.3	.	.	.	.	.	.	.	.	.	.	.	.	.	.	.	.	.	.	.	.	.	.	.	.	.	.	.	.	150675	Hereditary_nonpolyposis_colon_cancer|Hereditary_cancer-predisposing_syndrome|not_provided	MedGen:C0009405,Orphanet:ORPHA443090|MedGen:C0027672,SNOMED_CT:699346009|MedGen:CN517202	criteria_provided,_multiple_submitters,_no_conflicts	Pathogenic
2_47799618_47799619_AG_-	2:47799617:D:2	1		PVS1;PM2;PS1	2	47799618	47799619	AG	-	frameshift deletion	MSH6	NM_000179	exon4	c.1635_1636del	p.K545fs,	2p16.3	.	.	.	.	.	.	.	.	.	.	.	.	.	.	.	.	.	.	.	.	.	.	.	.	.	.	.	rs267608076	94687	Hereditary_nonpolyposis_colon_cancer|Hereditary_cancer-predisposing_syndrome|Lynch_syndrome|not_provided	MedGen:C0009405,Orphanet:ORPHA443090|MedGen:C0027672,SNOMED_CT:699346009|MedGen:C1333990,Orphanet:ORPHA144,SNOMED_CT:315058005|MedGen:CN517202	reviewed_by_expert_panel	Pathogenic
2_47799789_47799792_AAAG_-	2:47799788:D:4	1		PVS1;PM2;PS1	2	47799789	47799792	AAAG	-	frameshift deletion	MSH6	NM_000179	exon4	c.1806_1809del	p.S602fs,	2p16.3	.	.	.	.	.	.	.	.	.	.	.	.	.	.	.	.	.	.	.	.	.	.	.	.	.	.	.	rs63750735	94698	Hereditary_nonpolyposis_colon_cancer|Lynch_syndrome	MedGen:C0009405,Orphanet:ORPHA443090|MedGen:C1333990,Orphanet:ORPHA144,SNOMED_CT:315058005	reviewed_by_expert_panel	Pathogenic
2_47799894_47799895_CC_-	2:47799893:D:2	1		PVS1;PM2	2	47799894	47799895	CC	-	frameshift deletion	MSH6	NM_000179	exon4	c.1911_1912del	p.L637fs,	2p16.3	.	.	.	.	.	.	.	.	.	.	.	.	.	.	.	.	.	.	.	.	.	.	.	.	.	.	.	.	.	.	.	.	.
2_47800040_47800040_G_A	2:47800040:G:A	4		PM2;PS1	2	47800040	47800040	G	A	nonsynonymous SNV	MSH6	NM_000179	exon4	c.G2057A	p.G686D,	2p16.3	.	.	.	.	.	.	.	.	.	.	.	.	.	.	.	.	.	.	.	.	.	.	.	.	.	.	.	.	94719	Hereditary_nonpolyposis_colon_cancer|Hereditary_cancer-predisposing_syndrome|Lynch_syndrome|Hereditary_nonpolyposis_colorectal_cancer_type_5|not_specified|not_provided	MedGen:C0009405,Orphanet:ORPHA443090|MedGen:C0027672,SNOMED_CT:699346009|MedGen:C1333990,Orphanet:ORPHA144,SNOMED_CT:315058005|MedGen:C1833477,OMIM:614350|MedGen:CN169374|MedGen:CN517202	reviewed_by_expert_panel	Likely_pathogenic
2_47800042_47800043_TG_-	2:47800041:D:2	1		PVS1;PM2;PS1	2	47800042	47800043	TG	-	frameshift deletion	MSH6	NM_000179	exon4	c.2059_2060del	p.C687fs,	2p16.3	.	.	.	.	.	.	.	.	.	.	.	.	.	.	.	.	.	.	.	.	.	.	.	.	.	.	.	rs63750075	94721	Hereditary_cancer-predisposing_syndrome|Lynch_syndrome|Hereditary_nonpolyposis_colorectal_cancer_type_5	MedGen:C0027672,SNOMED_CT:699346009|MedGen:C1333990,Orphanet:ORPHA144,SNOMED_CT:315058005|MedGen:C1833477,OMIM:614350	reviewed_by_expert_panel	Pathogenic
2_47800056_47800056_-_A	2:47800056:I:1	5		PVS1;PM2;PS1	2	47800056	47800056	-	A	frameshift insertion	MSH6	NM_000179	exon4	c.2074dupA	p.L691fs,	2p16.3	.	.	.	.	.	.	.	.	.	.	.	.	.	.	.	.	.	.	.	.	.	.	.	.	.	.	.	rs267608083	182097	Hereditary_nonpolyposis_colon_cancer|Hereditary_cancer-predisposing_syndrome|Lynch_syndrome	MedGen:C0009405,Orphanet:ORPHA443090|MedGen:C0027672,SNOMED_CT:699346009|MedGen:C1333990,Orphanet:ORPHA144,SNOMED_CT:315058005	criteria_provided,_multiple_submitters,_no_conflicts	Pathogenic
2_47800130_47800133_CAGT_-	2:47800129:D:4	9		PVS1;PM2;PS1	2	47800130	47800133	CAGT	-	frameshift deletion	MSH6	NM_000179	exon4	c.2147_2150del	p.T716fs,	2p16.3	.	8.253e-06	0	0	0	0	0	0	6.061e-05	8.142e-06	0	2.979e-05	0	0	0	0	0	3.249e-05	.	.	.	.	.	.	.	.	.	rs267608058	94730	Hereditary_nonpolyposis_colon_cancer|Hereditary_cancer-predisposing_syndrome|Lynch_syndrome|Hereditary_nonpolyposis_colorectal_cancer_type_5|not_provided	MedGen:C0009405,Orphanet:ORPHA443090|MedGen:C0027672,SNOMED_CT:699346009|MedGen:C1333990,Orphanet:ORPHA144,SNOMED_CT:315058005|MedGen:C1833477,OMIM:614350|MedGen:CN517202	reviewed_by_expert_panel	Pathogenic
2_47800177_47800177_C_T	2:47800177:C:T	3		PVS1;PM2;PS1	2	47800177	47800177	C	T	stopgain	MSH6	NM_000179	exon4	c.C2194T	p.R732X,	2p16.3	.	.	.	.	.	.	.	.	.	4.072e-06	0	0	0	0	0	9e-06	0	0	.	.	.	.	.	.	.	.	.	rs63751127	94736	Hereditary_nonpolyposis_colon_cancer|Hereditary_cancer-predisposing_syndrome|Lynch_syndrome|not_provided	MedGen:C0009405,Orphanet:ORPHA443090|MedGen:C0027672,SNOMED_CT:699346009|MedGen:C1333990,Orphanet:ORPHA144,SNOMED_CT:315058005|MedGen:CN517202	reviewed_by_expert_panel	Pathogenic
2_47800211_47800211_-_G	2:47800211:I:1	1		PVS1;PM2;PS1	2	47800211	47800211	-	G	frameshift insertion	MSH6	NM_000179	exon4	c.2229dupG	p.L743fs,	2p16.3	.	8.253e-06	0	0	0	0	1.502e-05	0	0	4.071e-06	0	0	0	0	0	8.997e-06	0	0	3.229e-05	0	0	0	0	0	6.662e-05	0	.	.	182101	Hereditary_nonpolyposis_colon_cancer|Hereditary_cancer-predisposing_syndrome|Lynch_syndrome|not_provided	MedGen:C0009405,Orphanet:ORPHA443090|MedGen:C0027672,SNOMED_CT:699346009|MedGen:C1333990,Orphanet:ORPHA144,SNOMED_CT:315058005|MedGen:CN517202	criteria_provided,_conflicting_interpretations	Conflicting_interpretations_of_pathogenicity
2_47800283_47800283_C_T	2:47800283:C:T	2		PM2;PS1	2	47800283	47800283	C	T	nonsynonymous SNV	MSH6	NM_000179	exon4	c.C2300T	p.T767I,	2p16.3	.	.	.	.	.	.	.	.	.	.	.	.	.	.	.	.	.	.	.	.	.	.	.	.	.	.	.	.	150772	Hereditary_nonpolyposis_colon_cancer|Hereditary_cancer-predisposing_syndrome|Hereditary_nonpolyposis_colorectal_cancer_type_5|Lynch_syndrome_I|not_specified	MedGen:C0009405,Orphanet:ORPHA443090|MedGen:C0027672,SNOMED_CT:699346009|MedGen:C1833477,OMIM:614350|MedGen:C2936783,OMIM:120435|MedGen:CN169374	reviewed_by_expert_panel	Pathogenic
2_47800309_47800309_C_T	2:47800309:C:T	1		PVS1;PM2	2	47800309	47800309	C	T	stopgain	MSH6	NM_000179	exon4	c.C2326T	p.Q776X,	2p16.3	.	.	.	.	.	.	.	.	.	.	.	.	.	.	.	.	.	.	.	.	.	.	.	.	.	.	.	.	.	.	.	.	.
2_47800505_47800505_G_-	2:47800504:D:1	1		PVS1;PM2	2	47800505	47800505	G	-	frameshift deletion	MSH6	NM_000179	exon4	c.2522delG	p.R841fs,	2p16.3	.	.	.	.	.	.	.	.	.	.	.	.	.	.	.	.	.	.	.	.	.	.	.	.	.	.	.	.	.	.	.	.	.
2_47800517_47800521_ATGAA_-	2:47800516:D:5	1		PVS1;PM2	2	47800517	47800521	ATGAA	-	frameshift deletion	MSH6	NM_000179	exon4	c.2534_2538del	p.Y845fs,	2p16.3	.	.	.	.	.	.	.	.	.	.	.	.	.	.	.	.	.	.	.	.	.	.	.	.	.	.	.	.	.	.	.	.	.
2_47800533_47800533_C_G	2:47800533:C:G	2		PVS1;PM2;PS1	2	47800533	47800533	C	G	stopgain	MSH6	NM_000179	exon4	c.C2550G	p.Y850X,	2p16.3	.	.	.	.	.	.	.	.	.	.	.	.	.	.	.	.	.	.	.	.	.	.	.	.	.	.	.	.	393084	Hereditary_cancer-predisposing_syndrome|Lynch_syndrome	MedGen:C0027672,SNOMED_CT:699346009|MedGen:C1333990,Orphanet:ORPHA144,SNOMED_CT:315058005	criteria_provided,_multiple_submitters,_no_conflicts	Pathogenic
2_47800645_47800645_A_T	2:47800645:A:T	1		PVS1;PM2	2	47800645	47800645	A	T	stopgain	MSH6	NM_000179	exon4	c.A2662T	p.K888X,	2p16.3	.	.	.	.	.	.	.	.	.	.	.	.	.	.	.	.	.	.	.	.	.	.	.	.	.	.	.	.	.	.	.	.	.
2_47800648_47800648_C_T	2:47800648:C:T	1		PVS1;PM2	2	47800648	47800648	C	T	stopgain	MSH6	NM_000179	exon4	c.C2665T	p.Q889X,	2p16.3	.	.	.	.	.	.	.	.	.	.	.	.	.	.	.	.	.	.	.	.	.	.	.	.	.	.	.	.	.	.	.	.	.
2_47800655_47800656_TC_-	2:47800654:D:2	1		PVS1;PM2	2	47800655	47800656	TC	-	frameshift deletion	MSH6	NM_000179	exon4	c.2672_2673del	p.I891fs,	2p16.3	.	.	.	.	.	.	.	.	.	.	.	.	.	.	.	.	.	.	.	.	.	.	.	.	.	.	.	.	.	.	.	.	.
2_47800697_47800697_T_A	2:47800697:T:A	1		PVS1;PM2;PS1	2	47800697	47800697	T	A	stopgain	MSH6	NM_000179	exon4	c.T2714A	p.L905X,	2p16.3	.	.	.	.	.	.	.	.	.	.	.	.	.	.	.	.	.	.	.	.	.	.	.	.	.	.	.	.	94784	Lynch_syndrome	MedGen:C1333990,Orphanet:ORPHA144,SNOMED_CT:315058005	reviewed_by_expert_panel	Pathogenic
2_47800714_47800714_C_T	2:47800714:C:T	6		PVS1;PM2;PS1	2	47800714	47800714	C	T	stopgain	MSH6	NM_000179	exon4	c.C2731T	p.R911X,	2p16.3	.	.	.	.	.	.	.	.	.	.	.	.	.	.	.	.	.	.	3.229e-05	0	0	0	0	0	6.664e-05	0	7.7e-05	rs63751017	94786	Endometrial_carcinoma|Hereditary_nonpolyposis_colon_cancer|Hereditary_cancer-predisposing_syndrome|Lynch_syndrome|Hereditary_nonpolyposis_colorectal_cancer_type_5|not_provided	Human_Phenotype_Ontology:HP:0012114,MedGen:C0476089,OMIM:608089,SNOMED_CT:254878006|MedGen:C0009405,Orphanet:ORPHA443090|MedGen:C0027672,SNOMED_CT:699346009|MedGen:C1333990,Orphanet:ORPHA144,SNOMED_CT:315058005|MedGen:C1833477,OMIM:614350|MedGen:CN517202	reviewed_by_expert_panel	Pathogenic
2_47800739_47800739_A_-	2:47800738:D:1	1		PVS1;PM2;PS1	2	47800739	47800739	A	-	frameshift deletion	MSH6	NM_000179	exon4	c.2756delA	p.E919fs,	2p16.3	.	.	.	.	.	.	.	.	.	.	.	.	.	.	.	.	.	.	.	.	.	.	.	.	.	.	.	.	419512	Hereditary_cancer-predisposing_syndrome	MedGen:C0027672,SNOMED_CT:699346009	criteria_provided,_single_submitter	Pathogenic
2_47800888_47800889_TA_-	2:47800887:D:2	1		PVS1;PM2;PS1	2	47800888	47800889	TA	-	frameshift deletion	MSH6	NM_000179	exon4	c.2905_2906del	p.Y969fs,	2p16.3	.	.	.	.	.	.	.	.	.	.	.	.	.	.	.	.	.	.	.	.	.	.	.	.	.	.	.	.	182127	Hereditary_cancer-predisposing_syndrome	MedGen:C0027672,SNOMED_CT:699346009	criteria_provided,_multiple_submitters,_no_conflicts	Pathogenic
2_47800889_47800889_A_G	2:47800889:A:G	1		PM2;PS1	2	47800889	47800889	A	G	nonsynonymous SNV	MSH6	NM_000179	exon4	c.A2906G	p.Y969C,	2p16.3	.	1.687e-05	0	0	0	0	1.522e-05	0	6.663e-05	1.262e-05	0	0	0	0	0	1.84e-05	0	3.491e-05	.	.	.	.	.	.	.	.	.	rs63749919	231565	Hereditary_cancer-predisposing_syndrome|Lynch_syndrome|Lynch_syndrome_I|not_provided	MedGen:C0027672,SNOMED_CT:699346009|MedGen:C1333990,Orphanet:ORPHA144,SNOMED_CT:315058005|MedGen:C2936783,OMIM:120435|MedGen:CN517202	reviewed_by_expert_panel	Likely_pathogenic
2_47800957_47800957_G_T	2:47800957:G:T	1		PVS1;PM2	2	47800957	47800957	G	T	stopgain	MSH6	NM_000179	exon4	c.G2974T	p.E992X,	2p16.3	.	.	.	.	.	.	.	.	.	.	.	.	.	.	.	.	.	.	.	.	.	.	.	.	.	.	.	.	.	.	.	.	.
2_47800965_47800965_C_G	2:47800965:C:G	1		PVS1;PM2	2	47800965	47800965	C	G	stopgain	MSH6	NM_000179	exon4	c.C2982G	p.Y994X,	2p16.3	.	.	.	.	.	.	.	.	.	.	.	.	.	.	.	.	.	.	.	.	.	.	.	.	.	.	.	.	.	.	.	.	.
2_47800996_47800996_C_T	2:47800996:C:T	1		PVS1;PM2;PS1	2	47800996	47800996	C	T	stopgain	MSH6	NM_000179	exon4	c.C3013T	p.R1005X,	2p16.3	.	8.899e-06	0	0	0	0	1.55e-05	0	0	4.898e-06	0	0	0	0	0	1.032e-05	0	0	.	.	.	.	.	.	.	.	.	rs63750563	94804	Hereditary_cancer-predisposing_syndrome|Lynch_syndrome|Hereditary_nonpolyposis_colorectal_cancer_type_5|not_provided	MedGen:C0027672,SNOMED_CT:699346009|MedGen:C1333990,Orphanet:ORPHA144,SNOMED_CT:315058005|MedGen:C1833477,OMIM:614350|MedGen:CN517202	reviewed_by_expert_panel	Pathogenic
2_47801022_47801022_-_A	2:47801022:I:1	1		PVS1;PM2	2	47801022	47801022	-	A	frameshift insertion	MSH6	NM_000179	exon4	c.3040dupA	p.K1013fs,	2p16.3	.	.	.	.	.	.	.	.	.	.	.	.	.	.	.	.	.	.	.	.	.	.	.	.	.	.	.	.	.	.	.	.	.
2_47801086_47801086_C_T	2:47801086:C:T	3		PVS1;PM2;PS1	2	47801086	47801086	C	T	stopgain	MSH6	NM_000179	exon4	c.C3103T	p.R1035X,	2p16.3	.	8.402e-06	0	0	0	0	1.517e-05	0	0	8.244e-06	0	0	0	0	0	1.815e-05	0	0	.	.	.	.	.	.	.	.	.	rs63749999	94812	Hereditary_nonpolyposis_colon_cancer|Hereditary_cancer-predisposing_syndrome|Lynch_syndrome|not_provided	MedGen:C0009405,Orphanet:ORPHA443090|MedGen:C0027672,SNOMED_CT:699346009|MedGen:C1333990,Orphanet:ORPHA144,SNOMED_CT:315058005|MedGen:CN517202	reviewed_by_expert_panel	Pathogenic
2_47801090_47801091_TG_-	2:47801089:D:2	4		PVS1;PM2;PS1	2	47801090	47801091	TG	-	frameshift deletion	MSH6	NM_000179	exon4	c.3107_3108del	p.L1036fs,	2p16.3	.	.	.	.	.	.	.	.	.	.	.	.	.	.	.	.	.	.	.	.	.	.	.	.	.	.	.	.	518547	Hereditary_nonpolyposis_colon_cancer	MedGen:C0009405,Orphanet:ORPHA443090	criteria_provided,_single_submitter	Pathogenic
2_47801101_47801102_TT_-	2:47801100:D:2	1		PVS1;PM2;PS1	2	47801101	47801102	TT	-	frameshift deletion	MSH6	NM_000179	exon4	c.3118_3119del	p.F1040fs,	2p16.3	.	.	.	.	.	.	.	.	.	4.1e-06	0	0	0	5.806e-05	0	0	0	0	.	.	.	.	.	.	.	.	.	rs267608042	94813	Hereditary_nonpolyposis_colon_cancer|Hereditary_cancer-predisposing_syndrome|Lynch_syndrome|not_provided	MedGen:C0009405,Orphanet:ORPHA443090|MedGen:C0027672,SNOMED_CT:699346009|MedGen:C1333990,Orphanet:ORPHA144,SNOMED_CT:315058005|MedGen:CN517202	reviewed_by_expert_panel	Pathogenic
2_47801136_47801137_AG_-	2:47801135:D:2	1		PVS1;PM2;PS1	2	47801136	47801137	AG	-	frameshift deletion	MSH6	NM_000179	exon4	c.3153_3154del	p.V1051fs,	2p16.3	.	.	.	.	.	.	.	.	.	.	.	.	.	.	.	.	.	.	.	.	.	.	.	.	.	.	.	rs63750833	94814	Hereditary_nonpolyposis_colon_cancer|Hereditary_cancer-predisposing_syndrome|Lynch_syndrome|not_provided	MedGen:C0009405,Orphanet:ORPHA443090|MedGen:C0027672,SNOMED_CT:699346009|MedGen:C1333990,Orphanet:ORPHA144,SNOMED_CT:315058005|MedGen:CN517202	reviewed_by_expert_panel	Pathogenic
2_47803449_47803449_C_T	2:47803449:C:T	4		PVS1;PM2;PS1	2	47803449	47803449	C	T	stopgain	MSH6	NM_000179	exon5	c.C3202T	p.R1068X,	2p16.3	.	.	.	.	.	.	.	.	.	.	.	.	.	.	.	.	.	.	.	.	.	.	.	.	.	.	.	rs63749843	94826	Hereditary_nonpolyposis_colon_cancer|Hereditary_cancer-predisposing_syndrome|Lynch_syndrome|Hereditary_nonpolyposis_colorectal_cancer_type_5|Lynch_syndrome_I|not_specified|not_provided	MedGen:C0009405,Orphanet:ORPHA443090|MedGen:C0027672,SNOMED_CT:699346009|MedGen:C1333990,Orphanet:ORPHA144,SNOMED_CT:315058005|MedGen:C1833477,OMIM:614350|MedGen:C2936783,OMIM:120435|MedGen:CN169374|MedGen:CN517202	reviewed_by_expert_panel	Pathogenic
2_47803473_47803473_C_A	2:47803473:C:A	1		PM2;PM5	2	47803473	47803473	C	A	nonsynonymous SNV	MSH6	NM_000179	exon5	c.C3226A	p.R1076S,	2p16.3	.	.	.	.	.	.	.	.	.	.	.	.	.	.	.	.	.	.	.	.	.	.	.	.	.	.	.	.	.	.	.	.	.
2_47803484_47803485_TC_-	2:47803483:D:2	3		PVS1;PM2;PS1	2	47803484	47803485	TC	-	frameshift deletion	MSH6	NM_000179	exon5	c.3237_3238del	p.I1079fs,	2p16.3	.	.	.	.	.	.	.	.	.	.	.	.	.	.	.	.	.	.	.	.	.	.	.	.	.	.	.	.	214606	Hereditary_nonpolyposis_colon_cancer|Hereditary_cancer-predisposing_syndrome|Lynch_syndrome|not_provided	MedGen:C0009405,Orphanet:ORPHA443090|MedGen:C0027672,SNOMED_CT:699346009|MedGen:C1333990,Orphanet:ORPHA144,SNOMED_CT:315058005|MedGen:CN517202	criteria_provided,_multiple_submitters,_no_conflicts	Pathogenic
2_47803500_47803500_-_C	2:47803500:I:1	19		PVS1;PM2;PS1	2	47803500	47803500	-	C	frameshift insertion	MSH6	NM_000179	exon5	c.3254dupC	p.T1085fs,	2p16.3	.	0.0018	0.0026	0.0007	0.0004	0	0.0026	0.0033	6.097e-05	5.714e-05	0	2.987e-05	0	0	8.99e-05	8.114e-05	0.0002	3.259e-05	3.256e-05	0.0001	0	0	0	0	0	0	0.0028	rs267608087	94838	Hereditary_nonpolyposis_colon_cancer|Hereditary_cancer-predisposing_syndrome|Lynch_syndrome|Hereditary_nonpolyposis_colorectal_cancer_type_5|not_provided	MedGen:C0009405,Orphanet:ORPHA443090|MedGen:C0027672,SNOMED_CT:699346009|MedGen:C1333990,Orphanet:ORPHA144,SNOMED_CT:315058005|MedGen:C1833477,OMIM:614350|MedGen:CN517202	reviewed_by_expert_panel	Pathogenic
2_47803501_47803501_C_-	2:47803500:D:1	7		PVS1;PM2;PS1	2	47803501	47803501	C	-	frameshift deletion	MSH6	NM_000179	exon5	c.3254delC	p.T1085fs,	2p16.3	.	0.0002	0.0004	8.726e-05	0.0002	0	0.0001	0.0011	0.0002	1.633e-05	6.571e-05	2.987e-05	0.0001	0	0	9.016e-06	0	0	3.256e-05	0	0	0	0	0.0003	0	0	.	rs267608078	94837	Hereditary_nonpolyposis_colon_cancer|Hereditary_cancer-predisposing_syndrome|Lynch_syndrome|not_provided	MedGen:C0009405,Orphanet:ORPHA443090|MedGen:C0027672,SNOMED_CT:699346009|MedGen:C1333990,Orphanet:ORPHA144,SNOMED_CT:315058005|MedGen:CN517202	reviewed_by_expert_panel	Pathogenic
2_47803508_47803509_CT_-	2:47803507:D:2	1		PVS1;PM2	2	47803508	47803509	CT	-	frameshift deletion	MSH6	NM_000179	exon5	c.3261_3262del	p.P1087fs,	2p16.3	.	.	.	.	.	.	.	.	.	.	.	.	.	.	.	.	.	.	.	.	.	.	.	.	.	.	.	.	.	.	.	.	.
2_47803553_47803553_T_-	2:47803552:D:1	1		PVS1;PM2;PS1	2	47803553	47803553	T	-	frameshift deletion	MSH6	NM_000179	exon5	c.3306delT	p.T1102fs,	2p16.3	.	.	.	.	.	.	.	.	.	.	.	.	.	.	.	.	.	.	.	.	.	.	.	.	.	.	.	rs267608093	94845	Hereditary_nonpolyposis_colon_cancer|Hereditary_cancer-predisposing_syndrome|Lynch_syndrome	MedGen:C0009405,Orphanet:ORPHA443090|MedGen:C0027672,SNOMED_CT:699346009|MedGen:C1333990,Orphanet:ORPHA144,SNOMED_CT:315058005	reviewed_by_expert_panel	Pathogenic
2_47803676_47803676_-_AA	2:47803676:I:2	1		PVS1;PM2	2	47803676	47803676	-	AA	frameshift insertion	MSH6	NM_000179	exon5	c.3429_3430insAA	p.L1143fs,	2p16.3	.	.	.	.	.	.	.	.	.	.	.	.	.	.	.	.	.	.	.	.	.	.	.	.	.	.	.	.	.	.	.	.	.
2_47804983_47804993_ATAGAGTGTTT_-	2:47804982:D:11	1		PVS1;PM2;PS1	2	47804983	47804993	ATAGAGTGTTT	-	frameshift deletion	MSH6	NM_000179	exon6	c.3512_3522del	p.D1171fs,	2p16.3	.	.	.	.	.	.	.	.	.	4.064e-06	0	0	0	0	0	0	0	3.249e-05	.	.	.	.	.	.	.	.	.	.	451470	Hereditary_nonpolyposis_colon_cancer	MedGen:C0009405,Orphanet:ORPHA443090	criteria_provided,_single_submitter	Pathogenic
2_47804984_47804984_-_A	2:47804984:I:1	4		PVS1;PM2;PS1	2	47804984	47804984	-	A	frameshift insertion	MSH6	NM_000179	exon6	c.3514dupA	p.D1171fs,	2p16.3	.	8.245e-06	0	0	0	0	1.499e-05	0	0	8.127e-06	0	2.981e-05	0	0	0	8.962e-06	0	0	3.228e-05	0	0	0	0	0	6.662e-05	0	8e-05	rs63751327	94878	Hereditary_nonpolyposis_colon_cancer|Hereditary_cancer-predisposing_syndrome|Lynch_syndrome|Hereditary_nonpolyposis_colorectal_cancer_type_5|not_provided	MedGen:C0009405,Orphanet:ORPHA443090|MedGen:C0027672,SNOMED_CT:699346009|MedGen:C1333990,Orphanet:ORPHA144,SNOMED_CT:315058005|MedGen:C1833477,OMIM:614350|MedGen:CN517202	reviewed_by_expert_panel	Pathogenic
2_47805003_47805003_G_-	2:47805002:D:1	1		PVS1;PM2	2	47805003	47805003	G	-	frameshift deletion	MSH6	NM_000179	exon6	c.3532delG	p.G1178fs,	2p16.3	.	.	.	.	.	.	.	.	.	.	.	.	.	.	.	.	.	.	.	.	.	.	.	.	.	.	.	.	.	.	.	.	.
2_47805023_47805023_G_-	2:47805022:D:1	1		PVS1;PM2	2	47805023	47805023	G	-	frameshift deletion	MSH6	NM_000179	exon6	c.3552delG	p.M1184fs,	2p16.3	.	.	.	.	.	.	.	.	.	.	.	.	.	.	.	.	.	.	.	.	.	.	.	.	.	.	.	.	.	.	.	.	.
2_47805628_47805628_-_T	2:47805628:I:1	2		PVS1;PM2;PS1	2	47805628	47805628	-	T	frameshift insertion	MSH6	NM_000179	exon7	c.3568dupT	p.T1189fs,	2p16.3	.	.	.	.	.	.	.	.	.	4.067e-06	0	0	0	0	4.489e-05	0	0	0	.	.	.	.	.	.	.	.	.	.	359365	Hereditary_cancer-predisposing_syndrome|Lynch_syndrome|not_provided	MedGen:C0027672,SNOMED_CT:699346009|MedGen:C1333990,Orphanet:ORPHA144,SNOMED_CT:315058005|MedGen:CN517202	criteria_provided,_multiple_submitters,_no_conflicts	Pathogenic
2_47805681_47805681_-_T	2:47805681:I:1	1		PVS1;PM2;PS1	2	47805681	47805681	-	T	frameshift insertion	MSH6	NM_000179	exon7	c.3621dupT	p.H1207fs,	2p16.3	.	.	.	.	.	.	.	.	.	.	.	.	.	.	.	.	.	.	.	.	.	.	.	.	.	.	.	.	473384	Hereditary_cancer-predisposing_syndrome	MedGen:C0027672,SNOMED_CT:699346009	criteria_provided,_single_submitter	Pathogenic
2_47805692_47805692_-_T	2:47805692:I:1	1		PVS1;PM2;PS1	2	47805692	47805692	-	T	frameshift insertion	MSH6	NM_000179	exon7	c.3632dupT	p.L1211fs,	2p16.3	.	8.242e-06	0	0	0	0	0	0	6.057e-05	4.061e-06	0	0	0	0	0	0	0	3.249e-05	.	.	.	.	.	.	.	.	.	.	23980	Turcot_syndrome|not_provided	MedGen:C0265325,OMIM:276300,Orphanet:ORPHA252202,SNOMED_CT:61665008|MedGen:CN517202	criteria_provided,_single_submitter	Pathogenic
2_47806271_47806272_TA_-	2:47806270:D:2	1		PVS1;PM2;PS1	2	47806271	47806272	TA	-	frameshift deletion	MSH6	NM_000179	exon8	c.3714_3715del	p.T1238fs,	2p16.3	.	.	.	.	.	.	.	.	.	.	.	.	.	.	.	.	.	.	.	.	.	.	.	.	.	.	.	.	405951	Hereditary_cancer-predisposing_syndrome|not_provided	MedGen:C0027672,SNOMED_CT:699346009|MedGen:CN517202	criteria_provided,_multiple_submitters,_no_conflicts	Pathogenic
2_47806279_47806281_GTC_-	2:47806278:D:3	2		PM2;PS1	2	47806279	47806281	GTC	-	nonframeshift deletion	MSH6	NM_000179	exon8	c.3722_3724del	p.1241_1242del,	2p16.3	.	.	.	.	.	.	.	.	.	8.13e-06	0	0	0	0	0	1.794e-05	0	0	.	.	.	.	.	.	.	.	.	rs63749942	94924	Hereditary_nonpolyposis_colon_cancer|Hereditary_cancer-predisposing_syndrome|Lynch_syndrome|not_provided	MedGen:C0009405,Orphanet:ORPHA443090|MedGen:C0027672,SNOMED_CT:699346009|MedGen:C1333990,Orphanet:ORPHA144,SNOMED_CT:315058005|MedGen:CN517202	reviewed_by_expert_panel	Likely_pathogenic
2_47806280_47806292_TCGTACATTATTT_-	2:47806279:D:13	3		PVS1;PM2;PS1	2	47806280	47806292	TCGTACATTATTT	-	frameshift deletion	MSH6	NM_000179	exon8	c.3723_3735del	p.C1241fs,	2p16.3	.	.	.	.	.	.	.	.	.	.	.	.	.	.	.	.	.	.	.	.	.	.	.	.	.	.	.	.	94927	Lynch_syndrome	MedGen:C1333990,Orphanet:ORPHA144,SNOMED_CT:315058005	reviewed_by_expert_panel	Pathogenic
2_47806282_47806282_G_A	2:47806282:G:A	3		PM2;PS1	2	47806282	47806282	G	A	nonsynonymous SNV	MSH6	NM_000179	exon8	c.G3725A	p.R1242H,	2p16.3	.	8.25e-06	0	0	0.0001	0	0	0	0	4.066e-06	0	0	0	5.798e-05	0	0	0	0	.	.	.	.	.	.	.	.	.	.	150580	Hereditary_cancer-predisposing_syndrome|Lynch_syndrome|not_provided	MedGen:C0027672,SNOMED_CT:699346009|MedGen:C1333990,Orphanet:ORPHA144,SNOMED_CT:315058005|MedGen:CN517202	criteria_provided,_conflicting_interpretations	Conflicting_interpretations_of_pathogenicity
2_47806286_47806286_-_TTAT	2:47806286:I:4	1		PVS1;PM2;PS1	2	47806286	47806286	-	TTAT	frameshift insertion	MSH6	NM_000179	exon8	c.3729_3730insTTAT	p.T1243fs,	2p16.3	.	.	.	.	.	.	.	.	.	.	.	.	.	.	.	.	.	.	.	.	.	.	.	.	.	.	.	.	405952	not_provided	MedGen:CN517202	criteria_provided,_single_submitter	Pathogenic
2_47806292_47806292_-_TCAACTCACTACCATTCATTAGTAG	2:47806292:I:25	1		PVS1;PM2	2	47806292	47806292	-	TCAACTCACTACCATTCATTAGTAG	frameshift insertion	MSH6	NM_000179	exon8	c.3735_3736insTCAACTCACTACCATTCATTAGTAG	p.F1245fs,	2p16.3	.	.	.	.	.	.	.	.	.	.	.	.	.	.	.	.	.	.	.	.	.	.	.	.	.	.	.	.	.	.	.	.	.
2_47806606_47806609_AAGC_-	2:47806605:D:4	5		PVS1;PM2;PS1	2	47806606	47806609	AAGC	-	frameshift deletion	MSH6	NM_000179	exon9	c.3956_3959del	p.K1319fs,	2p16.3	.	8.418e-06	0	0	0	0	1.532e-05	0	0	1.641e-05	0	0	0.0003	0	0	9.071e-06	0	0	.	.	.	.	.	.	.	.	.	rs267608119	94962	Hereditary_nonpolyposis_colon_cancer|Hereditary_cancer-predisposing_syndrome|Lynch_syndrome|Hereditary_nonpolyposis_colorectal_cancer_type_5|not_provided	MedGen:C0009405,Orphanet:ORPHA443090|MedGen:C0027672,SNOMED_CT:699346009|MedGen:C1333990,Orphanet:ORPHA144,SNOMED_CT:315058005|MedGen:C1833477,OMIM:614350|MedGen:CN517202	reviewed_by_expert_panel	Pathogenic
2_47806613_47806613_-_GAAT	2:47806613:I:4	2		PVS1;PM2	2	47806613	47806613	-	GAAT	frameshift insertion	MSH6	NM_000179	exon9	c.3963_3964insGAAT	p.R1321fs,	2p16.3	.	.	.	.	.	.	.	.	.	.	.	.	.	.	.	.	.	.	.	.	.	.	.	.	.	.	.	.	.	.	.	.	.
2_47806618_47806618_-_TGAGAAGATGAATC	2:47806618:I:14	1		PVS1;PM2	2	47806618	47806618	-	TGAGAAGATGAATC	frameshift insertion	MSH6	NM_000179	exon9	c.3968_3969insTGAGAAGATGAATC	p.F1323fs,	2p16.3	.	.	.	.	.	.	.	.	.	.	.	.	.	.	.	.	.	.	.	.	.	.	.	.	.	.	.	.	.	.	.	.	.
2_47806630_47806630_-_TCAG	2:47806630:I:4	1		PVS1;PM2;PS1	2	47806630	47806630	-	TCAG	frameshift insertion	MSH6	NM_000179	exon9	c.3980_3981insTCAG	p.N1327fs,	2p16.3	.	2.569e-05	0	0	0	0	4.69e-05	0	0	1.655e-05	0	0	0.0004	0	0	0	0	0	.	.	.	.	.	.	.	.	.	rs267608121	94970	Hereditary_nonpolyposis_colon_cancer|Hereditary_cancer-predisposing_syndrome|Lynch_syndrome|Hereditary_nonpolyposis_colorectal_cancer_type_5|not_provided	MedGen:C0009405,Orphanet:ORPHA443090|MedGen:C0027672,SNOMED_CT:699346009|MedGen:C1333990,Orphanet:ORPHA144,SNOMED_CT:315058005|MedGen:C1833477,OMIM:614350|MedGen:CN517202	reviewed_by_expert_panel	Pathogenic
2_47806641_47806641_C_T	2:47806641:C:T	1		PVS1;PM2;PS1	2	47806641	47806641	C	T	stopgain	MSH6	NM_000179	exon9	c.C3991T	p.R1331X,	2p16.3	.	.	.	.	.	.	.	.	.	4.155e-06	0	0	0	0	0	0	0	3.263e-05	.	.	.	.	.	.	.	.	.	rs267608094	51642	Hereditary_nonpolyposis_colon_cancer|Hereditary_cancer-predisposing_syndrome|Lynch_syndrome|Hereditary_nonpolyposis_colorectal_cancer_type_5|not_provided	MedGen:C0009405,Orphanet:ORPHA443090|MedGen:C0027672,SNOMED_CT:699346009|MedGen:C1333990,Orphanet:ORPHA144,SNOMED_CT:315058005|MedGen:C1833477,OMIM:614350|MedGen:CN517202	reviewed_by_expert_panel	Pathogenic
2_47806645_47806645_-_ATTTC	2:47806645:I:5	3		PVS1;PM2;PS1	2	47806645	47806645	-	ATTTC	frameshift insertion	MSH6	NM_000179	exon9	c.3995_3996insATTTC	p.L1332fs,	2p16.3	.	.	.	.	.	.	.	.	.	.	.	.	.	.	.	.	.	.	.	.	.	.	.	.	.	.	.	.	94972	Lynch_syndrome	MedGen:C1333990,Orphanet:ORPHA144,SNOMED_CT:315058005	reviewed_by_expert_panel	Pathogenic
2_47806651_47806651_G_A	2:47806651:G:A	2		PM2;PS1	2	47806651	47806651	G	A	nonsynonymous SNV	MSH6	NM_000179	exon9	c.G4001A	p.R1334Q,	2p16.3	.	.	.	.	.	.	.	.	.	.	.	.	.	.	.	.	.	.	.	.	.	.	.	.	.	.	.	rs267608122	94980	Hereditary_nonpolyposis_colon_cancer|Hereditary_cancer-predisposing_syndrome|Lynch_syndrome|Hereditary_nonpolyposis_colorectal_cancer_type_5|not_specified|not_provided	MedGen:C0009405,Orphanet:ORPHA443090|MedGen:C0027672,SNOMED_CT:699346009|MedGen:C1333990,Orphanet:ORPHA144,SNOMED_CT:315058005|MedGen:C1833477,OMIM:614350|MedGen:CN169374|MedGen:CN517202	reviewed_by_expert_panel	Pathogenic
2_47806783_47806783_-_TT	2:47806783:I:2	2		PVS1;PM2	2	47806783	47806783	-	TT	frameshift insertion	MSH6	NM_000179	exon10	c.4006_4007insTT	p.V1336fs,	2p16.3	.	.	.	.	.	.	.	.	.	4.256e-06	0	0	0	0	0	9.257e-06	0	0	.	.	.	.	.	.	.	.	.	.	.	.	.	.	.
2_47806792_47806792_-_CT	2:47806792:I:2	11		PVS1;PM2	2	47806792	47806792	-	CT	frameshift insertion	MSH6	NM_000179	exon10	c.4015_4016insCT	p.A1339fs,	2p16.3	.	.	.	.	.	.	.	.	.	4.116e-06	0	0	0	0	0	9.034e-06	0	0	6.781e-05	0	0	0	0	0	0.0001	0	.	.	231592	Hereditary_cancer-predisposing_syndrome|Lynch_syndrome|not_specified	MedGen:C0027672,SNOMED_CT:699346009|MedGen:C1333990,Orphanet:ORPHA144,SNOMED_CT:315058005|MedGen:CN169374	criteria_provided,_multiple_submitters,_no_conflicts	Uncertain_significance
2_47806805_47806805_C_G	2:47806805:C:G	18		PVS1;PM2	2	47806805	47806805	C	G	stopgain	MSH6	NM_000179	exon10	c.C4028G	p.S1343X,	2p16.3	.	.	.	.	.	.	.	.	.	4.079e-06	0	0	0	0	0	8.976e-06	0	0	.	.	.	.	.	.	.	.	.	.	214625	Hereditary_cancer-predisposing_syndrome|Lynch_syndrome|not_provided	MedGen:C0027672,SNOMED_CT:699346009|MedGen:C1333990,Orphanet:ORPHA144,SNOMED_CT:315058005|MedGen:CN517202	criteria_provided,_multiple_submitters,_no_conflicts	Uncertain_significance
2_47806812_47806812_-_GATGCTGAAGCTGTCCATAAATT	2:47806812:I:23	1		PVS1;PM2	2	47806812	47806812	-	GATGCTGAAGCTGTCCATAAATT	frameshift insertion	MSH6	NM_000179	exon10	c.4035_4036insGATGCTGAAGCTGTCCATAAATT	p.V1345fs,	2p16.3	.	.	.	.	.	.	.	.	.	.	.	.	.	.	.	.	.	.	.	.	.	.	.	.	.	.	.	.	.	.	.	.	.
2_47806829_47806829_-_TAAATTGCTGACTTTGATTAAGGAATTAT	2:47806829:I:29	1		PVS1;PM2;PS1	2	47806829	47806829	-	TAAATTGCTGACTTTGATTAAGGAATTAT	frameshift insertion	MSH6	NM_000179	exon10	c.4052_4053insTAAATTGCTGACTTTGATTAAGGAATTAT	p.H1351fs,	2p16.3	.	.	.	.	.	.	.	.	.	.	.	.	.	.	.	.	.	.	.	.	.	.	.	.	.	.	.	.	419587	Hereditary_cancer-predisposing_syndrome	MedGen:C0027672,SNOMED_CT:699346009	criteria_provided,_single_submitter	Pathogenic
2_47806831_47806831_-_AAT	2:47806831:I:3	1		PVS1;PM2	2	47806831	47806831	-	AAT	stopgain	MSH6	NM_000179	exon10	c.4054_4055insAAT	p.K1352delinsKX,	2p16.3	.	.	.	.	.	.	.	.	.	.	.	.	.	.	.	.	.	.	.	.	.	.	.	.	.	.	.	.	.	.	.	.	.
2_47806836_47806836_-_CTGA	2:47806836:I:4	4		PVS1;PM2	2	47806836	47806836	-	CTGA	frameshift insertion	MSH6	NM_000179	exon10	c.4059_4060insCTGA	p.L1353fs,	2p16.3	.	7.449e-05	0	0	0.0001	0	1.507e-05	0	0.0004	6.102e-05	0	0	0	5.805e-05	0	8.965e-06	0	0.0004	.	.	.	.	.	.	.	.	.	.	182196	Hereditary_nonpolyposis_colon_cancer|Hereditary_cancer-predisposing_syndrome	MedGen:C0009405,Orphanet:ORPHA443090|MedGen:C0027672,SNOMED_CT:699346009	criteria_provided,_multiple_submitters,_no_conflicts	Uncertain_significance
2_47806838_47806838_T_-	2:47806837:D:1	1		PVS1;PM2	2	47806838	47806838	T	-	frameshift deletion	MSH6	NM_000179	exon10	c.4061delT	p.L1354fs,	2p16.3	.	.	.	.	.	.	.	.	.	.	.	.	.	.	.	.	.	.	.	.	.	.	.	.	.	.	.	.	.	.	.	.	.
2_47806847_47806847_-_TAAGGAATTATAGACTGACTA	2:47806847:I:21	1		PVS1;PM2	2	47806847	47806847	-	TAAGGAATTATAGACTGACTA	stopgain	MSH6	NM_000179	exon10	c.4070_4071insTAAGGAATTATAGACTGACTA	p.I1357delinsIKELX,	2p16.3	.	.	.	.	.	.	.	.	.	.	.	.	.	.	.	.	.	.	.	.	.	.	.	.	.	.	.	.	.	.	.	.	.
2_47806852_47806852_-_AATT	2:47806852:I:4	9		PVS1;PM2	2	47806852	47806852	-	AATT	frameshift insertion	MSH6	NM_000179	exon10	c.4075_4076insAATT	p.E1359fs,	2p16.3	.	2.485e-05	0	0	0	0	3.018e-05	0	6.067e-05	1.627e-05	0	0	0	0	0	2.69e-05	0.0002	0	.	.	.	.	.	.	.	.	.	rs575068534	152277	Hereditary_nonpolyposis_colon_cancer|Hereditary_cancer-predisposing_syndrome|Hereditary_nonpolyposis_colorectal_cancer_type_5|not_specified	MedGen:C0009405,Orphanet:ORPHA443090|MedGen:C0027672,SNOMED_CT:699346009|MedGen:C1833477,OMIM:614350|MedGen:CN169374	criteria_provided,_multiple_submitters,_no_conflicts	Uncertain_significance
2_47806855_47806855_-_TATAGACTGACTA	2:47806855:I:13	1		PVS1;PM2	2	47806855	47806855	-	TATAGACTGACTA	stopgain	MSH6	NM_000179	exon10	c.4078_4079insTATAGACTGACTA	p.L1360_X1361delinsLX,	2p16.3	.	.	.	.	.	.	.	.	.	.	.	.	.	.	.	.	.	.	.	.	.	.	.	.	.	.	.	.	.	.	.	.	.
3_36996701_36996701_G_A	3:36996701:G:A	2		PM2;PS1	3	36996701	36996701	G	A	nonsynonymous SNV	MLH1	NM_000249	exon2	c.G199A	p.G67R,	3p22.2	.	.	.	.	.	.	.	.	.	.	.	.	.	.	.	.	.	.	.	.	.	.	.	.	.	.	.	rs63750206	95466	Hereditary_nonpolyposis_colon_cancer|Hereditary_cancer-predisposing_syndrome|Lynch_syndrome|not_provided	MedGen:C0009405,Orphanet:ORPHA443090|MedGen:C0027672,SNOMED_CT:699346009|MedGen:C1333990,Orphanet:ORPHA144,SNOMED_CT:315058005|MedGen:CN517202	reviewed_by_expert_panel	Pathogenic
3_37000964_37000964_C_A	3:37000964:C:A	5		PM2;PM5	3	37000964	37000964	C	A	nonsynonymous SNV	MLH1	NM_000249	exon3	c.C217A	p.L73M,	3p22.2	.	.	.	.	.	.	.	.	.	.	.	.	.	.	.	.	.	.	.	.	.	.	.	.	.	.	.	.	.	.	.	.	.
3_37000976_37000976_T_G	3:37000976:T:G	2		PM2;PM5	3	37000976	37000976	T	G	nonsynonymous SNV	MLH1	NM_000249	exon3	c.T229G	p.C77G,	3p22.2	.	.	.	.	.	.	.	.	.	.	.	.	.	.	.	.	.	.	.	.	.	.	.	.	.	.	.	.	.	.	.	.	.
3_37000991_37000991_A_G	3:37000991:A:G	2		PM2;PS1	3	37000991	37000991	A	G	nonsynonymous SNV	MLH1	NM_000249	exon3	c.A244G	p.T82A,	3p22.2	.	8.241e-06	0	0	0	0	1.499e-05	0	0	8.124e-06	0	0	0.0001	0	0	8.957e-06	0	0	.	.	.	.	.	.	.	.	.	.	95590	Hereditary_nonpolyposis_colon_cancer|Hereditary_cancer-predisposing_syndrome|Lynch_syndrome|Lynch_syndrome_I|not_specified	MedGen:C0009405,Orphanet:ORPHA443090|MedGen:C0027672,SNOMED_CT:699346009|MedGen:C1333990,Orphanet:ORPHA144,SNOMED_CT:315058005|MedGen:C2936783,OMIM:120435|MedGen:CN169374	reviewed_by_expert_panel	Pathogenic
3_37000997_37000997_A_G	3:37000997:A:G	1		PM2;PS1	3	37000997	37000997	A	G	nonsynonymous SNV	MLH1	NM_000249	exon3	c.A250G	p.K84E,	3p22.2	.	.	.	.	.	.	.	.	.	.	.	.	.	.	.	.	.	.	.	.	.	.	.	.	.	.	.	rs63750641	95594	Lynch_syndrome	MedGen:C1333990,Orphanet:ORPHA144,SNOMED_CT:315058005	reviewed_by_expert_panel	Likely_pathogenic
3_37001045_37001045_C_T	3:37001045:C:T	1		PVS1;PM2;PS1	3	37001045	37001045	C	T	stopgain	MLH1	NM_000249	exon3	c.C298T	p.R100X,	3p22.2	.	.	.	.	.	.	.	.	.	.	.	.	.	.	.	.	.	.	.	.	.	.	.	.	.	.	.	rs63751221	45212	Hereditary_nonpolyposis_colon_cancer|Hereditary_cancer-predisposing_syndrome|Lynch_syndrome|Lynch_syndrome_II|not_provided	MedGen:C0009405,Orphanet:ORPHA443090|MedGen:C0027672,SNOMED_CT:699346009|MedGen:C1333990,Orphanet:ORPHA144,SNOMED_CT:315058005|MedGen:C1333991,OMIM:609310|MedGen:CN517202	reviewed_by_expert_panel	Pathogenic
3_37001053_37001053_G_T	3:37001053:G:T	2		PM2;PS1	3	37001053	37001053	G	T	nonsynonymous SNV	MLH1	NM_000249	exon3	c.G306T	p.E102D,	3p22.2	.	1.652e-05	0	0	0	0	0	0	0.0001	1.219e-05	0	0	0	0	0	0	0	9.747e-05	.	.	.	.	.	.	.	.	.	rs63751665	95625	Hereditary_nonpolyposis_colon_cancer|Hereditary_cancer-predisposing_syndrome|Lynch_syndrome|not_provided	MedGen:C0009405,Orphanet:ORPHA443090|MedGen:C0027672,SNOMED_CT:699346009|MedGen:C1333990,Orphanet:ORPHA144,SNOMED_CT:315058005|MedGen:CN517202	reviewed_by_expert_panel	Likely_pathogenic
3_37004439_37004439_-_A	3:37004439:I:1	1		PVS1;PM2;PS1	3	37004439	37004439	-	A	frameshift insertion	MLH1	NM_000249	exon4	c.346dupA	p.I115fs,	3p22.2	.	.	.	.	.	.	.	.	.	.	.	.	.	.	.	.	.	.	.	.	.	.	.	.	.	.	.	rs267607739	95649	Lynch_syndrome	MedGen:C1333990,Orphanet:ORPHA144,SNOMED_CT:315058005	reviewed_by_expert_panel	Pathogenic
3_37004444_37004444_C_T	3:37004444:C:T	2		PM2;PS1	3	37004444	37004444	C	T	nonsynonymous SNV	MLH1	NM_000249	exon4	c.C350T	p.T117M,	3p22.2	.	.	.	.	.	.	.	.	.	4.062e-06	0	2.978e-05	0	0	0	0	0	0	.	.	.	.	.	.	.	.	.	rs63750781	32133	Hereditary_nonpolyposis_colon_cancer|Hereditary_cancer-predisposing_syndrome|Lynch_syndrome|Lynch_syndrome_II|Lynch_syndrome_I|not_provided	MedGen:C0009405,Orphanet:ORPHA443090|MedGen:C0027672,SNOMED_CT:699346009|MedGen:C1333990,Orphanet:ORPHA144,SNOMED_CT:315058005|MedGen:C1333991,OMIM:609310|MedGen:C2936783,OMIM:120435|MedGen:CN517202	reviewed_by_expert_panel	Pathogenic
3_37004473_37004473_A_G	3:37004473:A:G	1		PM2;PM5	3	37004473	37004473	A	G	nonsynonymous SNV	MLH1	NM_000249	exon4	c.A379G	p.R127G,	3p22.2	.	.	.	.	.	.	.	.	.	.	.	.	.	.	.	.	.	.	.	.	.	.	.	.	.	.	.	.	.	.	.	.	.
3_37007063_37007063_G_A	3:37007063:G:A	7		PM2;PS1	3	37007063	37007063	G	A	synonymous SNV	MLH1	NM_000249	exon5	c.G453A	p.T151T,	3p22.2	.	8.258e-06	0	0	0	0	0	0	6.064e-05	8.124e-06	0	2.978e-05	0	0	0	0	0	3.249e-05	3.23e-05	0.0001	0	0	0	0	0	0	7.7e-05	rs369521379	95703	Hereditary_nonpolyposis_colon_cancer|Hereditary_cancer-predisposing_syndrome|Lynch_syndrome|not_specified|not_provided	MedGen:C0009405,Orphanet:ORPHA443090|MedGen:C0027672,SNOMED_CT:699346009|MedGen:C1333990,Orphanet:ORPHA144,SNOMED_CT:315058005|MedGen:CN169374|MedGen:CN517202	reviewed_by_expert_panel	Likely_pathogenic
3_37011828_37011828_T_G	3:37011828:T:G	1		PM2;PS1	3	37011828	37011828	T	G	nonsynonymous SNV	MLH1	NM_000249	exon7	c.T554G	p.V185G,	3p22.2	.	.	.	.	.	.	.	.	.	.	.	.	.	.	.	.	.	.	.	.	.	.	.	.	.	.	.	rs63750515	95746	Lynch_syndrome|not_provided	MedGen:C1333990,Orphanet:ORPHA144,SNOMED_CT:315058005|MedGen:CN517202	reviewed_by_expert_panel	Pathogenic
3_37011857_37011857_A_T	3:37011857:A:T	1		PVS1;PM2;PS1	3	37011857	37011857	A	T	stopgain	MLH1	NM_000249	exon7	c.A583T	p.K195X,	3p22.2	.	.	.	.	.	.	.	.	.	.	.	.	.	.	.	.	.	.	.	.	.	.	.	.	.	.	.	.	214631	Hereditary_cancer-predisposing_syndrome|not_provided	MedGen:C0027672,SNOMED_CT:699346009|MedGen:CN517202	criteria_provided,_single_submitter	Pathogenic
3_37014493_37014493_T_A	3:37014493:T:A	1		PM2;PM5	3	37014493	37014493	T	A	nonsynonymous SNV	MLH1	NM_000249	exon9	c.T739A	p.S247T,	3p22.2	.	.	.	.	.	.	.	.	.	.	.	.	.	.	.	.	.	.	.	.	.	.	.	.	.	.	.	.	.	.	.	.	.
3_37017541_37017541_A_T	3:37017541:A:T	1		PM2;PM5	3	37017541	37017541	A	T	nonsynonymous SNV	MLH1	NM_000249	exon10	c.A826T	p.I276L,	3p22.2	.	.	.	.	.	.	.	.	.	.	.	.	.	.	.	.	.	.	.	.	.	.	.	.	.	.	.	.	.	.	.	.	.
3_37020326_37020326_C_T	3:37020326:C:T	1		PVS1;PM2;PS1	3	37020326	37020326	C	T	stopgain	MLH1	NM_000249	exon11	c.C901T	p.Q301X,	3p22.2	.	.	.	.	.	.	.	.	.	.	.	.	.	.	.	.	.	.	.	.	.	.	.	.	.	.	.	rs63750489	95909	Lynch_syndrome	MedGen:C1333990,Orphanet:ORPHA144,SNOMED_CT:315058005	reviewed_by_expert_panel	Pathogenic
3_37025788_37025788_T_-	3:37025787:D:1	1		PVS1;PM2;PS1	3	37025788	37025788	T	-	frameshift deletion	MLH1	NM_000249	exon12	c.1190delT	p.L397fs,	3p22.2	.	.	.	.	.	.	.	.	.	.	.	.	.	.	.	.	.	.	.	.	.	.	.	.	.	.	.	rs63750749	95147	Hereditary_nonpolyposis_colon_cancer|Hereditary_cancer-predisposing_syndrome|Lynch_syndrome	MedGen:C0009405,Orphanet:ORPHA443090|MedGen:C0027672,SNOMED_CT:699346009|MedGen:C1333990,Orphanet:ORPHA144,SNOMED_CT:315058005	reviewed_by_expert_panel	Pathogenic
3_37025790_37025790_C_T	3:37025790:C:T	2		PVS1;PM2;PS1	3	37025790	37025790	C	T	stopgain	MLH1	NM_000249	exon12	c.C1192T	p.Q398X,	3p22.2	.	.	.	.	.	.	.	.	.	.	.	.	.	.	.	.	.	.	.	.	.	.	.	.	.	.	.	rs63750483	95148	Lynch_syndrome	MedGen:C1333990,Orphanet:ORPHA144,SNOMED_CT:315058005	reviewed_by_expert_panel	Pathogenic
3_37028825_37028825_A_-	3:37028824:D:1	1		PVS1;PM2	3	37028825	37028825	A	-	frameshift deletion	MLH1	NM_000249	exon13	c.1451delA	p.D484fs,	3p22.2	.	.	.	.	.	.	.	.	.	.	.	.	.	.	.	.	.	.	.	.	.	.	.	.	.	.	.	.	.	.	.	.	.
3_37028927_37028927_-_T	3:37028927:I:1	1		PVS1;PM2;PS1	3	37028927	37028927	-	T	frameshift insertion	MLH1	NM_000249	exon13	c.1554dupT	p.H518fs,	3p22.2	.	.	.	.	.	.	.	.	.	.	.	.	.	.	.	.	.	.	.	.	.	.	.	.	.	.	.	rs63751689	95242	Lynch_syndrome	MedGen:C1333990,Orphanet:ORPHA144,SNOMED_CT:315058005	reviewed_by_expert_panel	Pathogenic
3_37042331_37042331_G_A	3:37042331:G:A	1		PM2;PS1	3	37042331	37042331	G	A	synonymous SNV	MLH1	NM_000249	exon15	c.G1731A	p.S577S,	3p22.2	.	.	.	.	.	.	.	.	.	.	.	.	.	.	.	.	.	.	.	.	.	.	.	.	.	.	.	rs63751657	95331	Hereditary_nonpolyposis_colon_cancer|Hereditary_cancer-predisposing_syndrome|Lynch_syndrome|not_provided	MedGen:C0009405,Orphanet:ORPHA443090|MedGen:C0027672,SNOMED_CT:699346009|MedGen:C1333990,Orphanet:ORPHA144,SNOMED_CT:315058005|MedGen:CN517202	reviewed_by_expert_panel	Pathogenic
3_37047632_37047634_GAA_-	3:37047631:D:3	2		PM2;PS1	3	37047632	37047634	GAA	-	nonframeshift deletion	MLH1	NM_000249	exon16	c.1845_1847del	p.615_616del,	3p22.2	.	.	.	.	.	.	.	.	.	4.062e-06	0	0	0	0	0	8.957e-06	0	0	.	.	.	.	.	.	.	.	.	rs121912962	32119	Hereditary_nonpolyposis_colon_cancer|Hereditary_cancer-predisposing_syndrome|Turcot_syndrome|Lynch_syndrome|Lynch_syndrome_II|not_provided	MedGen:C0009405,Orphanet:ORPHA443090|MedGen:C0027672,SNOMED_CT:699346009|MedGen:C0265325,OMIM:276300,Orphanet:ORPHA252202,SNOMED_CT:61665008|MedGen:C1333990,Orphanet:ORPHA144,SNOMED_CT:315058005|MedGen:C1333991,OMIM:609310|MedGen:CN517202	reviewed_by_expert_panel	Pathogenic
3_37047651_37047651_C_T	3:37047651:C:T	1		PM2;PM5	3	37047651	37047651	C	T	nonsynonymous SNV	MLH1	NM_000249	exon16	c.C1864T	p.L622F,	3p22.2	.	.	.	.	.	.	.	.	.	.	.	.	.	.	.	.	.	.	.	.	.	.	.	.	.	.	.	.	.	.	.	.	.
3_37048562_37048562_C_T	3:37048562:C:T	1		PM2;PS1	3	37048562	37048562	C	T	nonsynonymous SNV	MLH1	NM_000249	exon17	c.C1942T	p.P648S,	3p22.2	.	.	.	.	.	.	.	.	.	.	.	.	.	.	.	.	.	.	.	.	.	.	.	.	.	.	.	rs63750899	32136	Hereditary_cancer-predisposing_syndrome|Turcot_syndrome|Lynch_syndrome|Lynch_syndrome_II	MedGen:C0027672,SNOMED_CT:699346009|MedGen:C0265325,OMIM:276300,Orphanet:ORPHA252202,SNOMED_CT:61665008|MedGen:C1333990,Orphanet:ORPHA144,SNOMED_CT:315058005|MedGen:C1333991,OMIM:609310	reviewed_by_expert_panel	Pathogenic
3_37048576_37048577_AC_-	3:37048575:D:2	1		PVS1;PM2;PS1	3	37048576	37048577	AC	-	frameshift deletion	MLH1	NM_000249	exon17	c.1956_1957del	p.G652fs,	3p22.2	.	.	.	.	.	.	.	.	.	.	.	.	.	.	.	.	.	.	.	.	.	.	.	.	.	.	.	.	519104	Hereditary_nonpolyposis_colon_cancer	MedGen:C0009405,Orphanet:ORPHA443090	criteria_provided,_single_submitter	Pathogenic
3_37048973_37048973_C_T	3:37048973:C:T	1		PM2;PS1	3	37048973	37048973	C	T	nonsynonymous SNV	MLH1	NM_000249	exon18	c.C2059T	p.R687W,	3p22.2	.	2.478e-05	9.666e-05	0	0	0	1.502e-05	0	6.077e-05	2.033e-05	6.535e-05	0	0	0	0	8.972e-06	0	9.747e-05	.	.	.	.	.	.	.	.	.	rs63751275	95488	Hereditary_nonpolyposis_colon_cancer|Hereditary_cancer-predisposing_syndrome|Lynch_syndrome|Lynch_syndrome_II|not_provided	MedGen:C0009405,Orphanet:ORPHA443090|MedGen:C0027672,SNOMED_CT:699346009|MedGen:C1333990,Orphanet:ORPHA144,SNOMED_CT:315058005|MedGen:C1333991,OMIM:609310|MedGen:CN517202	reviewed_by_expert_panel	Pathogenic
3_37050632_37050632_C_A	3:37050632:C:A	1		PVS1;PM2	3	37050632	37050632	C	A	stopgain	MLH1	NM_000249	exon19	c.C2250A	p.Y750X,	3p22.2	.	.	.	.	.	.	.	.	.	.	.	.	.	.	.	.	.	.	.	.	.	.	.	.	.	.	.	.	95572	Lynch_syndrome	MedGen:C1333990,Orphanet:ORPHA144,SNOMED_CT:315058005	reviewed_by_expert_panel	Uncertain_significance
11_108227625_108227625_A_G	11:108227625:A:G	1		PM2;PS1	11	108227625	108227625	A	G	nonsynonymous SNV	ATM	NM_000051	exon2	c.A1G	p.M1V,	11q22.3	.	.	.	.	.	.	.	.	.	.	.	.	.	.	.	.	.	.	.	.	.	.	.	.	.	.	.	.	180376	Ataxia-telangiectasia_syndrome	MedGen:C0004135,OMIM:208900,Orphanet:ORPHA100,SNOMED_CT:68504005	criteria_provided,_single_submitter	Likely_pathogenic
11_108227626_108227626_T_C	11:108227626:T:C	4		PM2;PS1	11	108227626	108227626	T	C	nonsynonymous SNV	ATM	NM_000051	exon2	c.T2C	p.M1T,	11q22.3	.	.	.	.	.	.	.	.	.	4.062e-06	0	0	0	0	0	8.956e-06	0	0	.	.	.	.	.	.	.	.	.	.	183068	Ataxia-telangiectasia_syndrome|Hereditary_cancer-predisposing_syndrome|not_provided	MedGen:C0004135,OMIM:208900,Orphanet:ORPHA100,SNOMED_CT:68504005|MedGen:C0027672,SNOMED_CT:699346009|MedGen:CN517202	criteria_provided,_multiple_submitters,_no_conflicts	Pathogenic/Likely_pathogenic
11_108227632_108227632_T_-	11:108227631:D:1	1		PVS1;PM2;PS1	11	108227632	108227632	T	-	frameshift deletion	ATM	NM_000051	exon2	c.8delT	p.L3fs,	11q22.3	.	.	.	.	.	.	.	.	.	.	.	.	.	.	.	.	.	.	.	.	.	.	.	.	.	.	.	.	244572	Ataxia-telangiectasia_syndrome|not_provided	MedGen:C0004135,OMIM:208900,Orphanet:ORPHA100,SNOMED_CT:68504005|MedGen:CN517202	criteria_provided,_multiple_submitters,_no_conflicts	Pathogenic/Likely_pathogenic
11_108227637_108227637_-_T	11:108227637:I:1	5		PVS1;PM2;PS1	11	108227637	108227637	-	T	frameshift insertion	ATM	NM_000051	exon2	c.14dupT	p.L5fs,	11q22.3	.	.	.	.	.	.	.	.	.	4.062e-06	0	0	0	0	0	8.956e-06	0	0	.	.	.	.	.	.	.	.	.	.	233882	Hereditary_cancer-predisposing_syndrome|not_provided	MedGen:C0027672,SNOMED_CT:699346009|MedGen:CN517202	criteria_provided,_multiple_submitters,_no_conflicts	Pathogenic
11_108227691_108227691_C_T	11:108227691:C:T	1		PVS1;PM2;PS1	11	108227691	108227691	C	T	stopgain	ATM	NM_000051	exon2	c.C67T	p.R23X,	11q22.3	.	2.472e-05	0	0	0	0	2.998e-05	0	6.057e-05	2.031e-05	0	0	0	0	0	1.792e-05	0	9.747e-05	.	.	.	.	.	.	.	.	.	.	233887	Ataxia-telangiectasia_syndrome|Hereditary_cancer-predisposing_syndrome|not_provided	MedGen:C0004135,OMIM:208900,Orphanet:ORPHA100,SNOMED_CT:68504005|MedGen:C0027672,SNOMED_CT:699346009|MedGen:CN517202	criteria_provided,_multiple_submitters,_no_conflicts	Pathogenic
11_108227806_108227806_C_T	11:108227806:C:T	2		PVS1;PM2;PS1	11	108227806	108227806	C	T	stopgain	ATM	NM_000051	exon3	c.C103T	p.R35X,	11q22.3	.	8.255e-06	0	8.639e-05	0	0	0	0	0	2.031e-05	0	8.935e-05	0	0	0	1.792e-05	0	0	.	.	.	.	.	.	.	.	.	rs55861249	18064	Ataxia-telangiectasia_syndrome|Hereditary_cancer-predisposing_syndrome|Familial_cancer_of_breast|not_provided	MedGen:C0004135,OMIM:208900,Orphanet:ORPHA100,SNOMED_CT:68504005|MedGen:C0027672,SNOMED_CT:699346009|MedGen:C0346153,OMIM:114480,Orphanet:ORPHA227535,SNOMED_CT:254843006|MedGen:CN517202	criteria_provided,_multiple_submitters,_no_conflicts	Pathogenic/Likely_pathogenic
11_108227839_108227842_CATT_-	11:108227838:D:4	3		PVS1;PM2;PS1	11	108227839	108227842	CATT	-	frameshift deletion	ATM	NM_000051	exon3	c.136_139del	p.H46fs,	11q22.3	.	.	.	.	.	.	.	.	.	.	.	.	.	.	.	.	.	.	.	.	.	.	.	.	.	.	.	.	183079	Hereditary_cancer-predisposing_syndrome|not_provided	MedGen:C0027672,SNOMED_CT:699346009|MedGen:CN517202	criteria_provided,_multiple_submitters,_no_conflicts	Pathogenic
11_108227873_108227873_G_A	11:108227873:G:A	3		PVS1;PM2;PS1	11	108227873	108227873	G	A	stopgain	ATM	NM_000051	exon3	c.G170A	p.W57X,	11q22.3	.	.	.	.	.	.	.	.	.	.	.	.	.	.	.	.	.	.	.	.	.	.	.	.	.	.	.	.	132798	Ataxia-telangiectasia_syndrome|Hereditary_cancer-predisposing_syndrome|not_provided	MedGen:C0004135,OMIM:208900,Orphanet:ORPHA100,SNOMED_CT:68504005|MedGen:C0027672,SNOMED_CT:699346009|MedGen:CN517202	criteria_provided,_multiple_submitters,_no_conflicts	Pathogenic
11_108229208_108229209_AG_-	11:108229207:D:2	1		PVS1;PM2	11	108229208	108229209	AG	-	frameshift deletion	ATM	NM_000051	exon4	c.216_217del	p.T72fs,	11q22.3	.	9.281e-06	0	0	0	0	0	0	6.538e-05	4.081e-06	0	0	0	0	0	0	0	3.278e-05	3.236e-05	0	0	0	0	0	6.683e-05	0	.	.	.	.	.	.	.
11_108229241_108229247_AGCCTCA_-	11:108229240:D:7	1		PVS1;PM2	11	108229241	108229247	AGCCTCA	-	frameshift deletion	ATM	NM_000051	exon4	c.249_255del	p.S83fs,	11q22.3	.	.	.	.	.	.	.	.	.	.	.	.	.	.	.	.	.	.	.	.	.	.	.	.	.	.	.	.	.	.	.	.	.
11_108229264_108229264_A_-	11:108229263:D:1	1		PVS1;PM2	11	108229264	108229264	A	-	frameshift deletion	ATM	NM_000051	exon4	c.272delA	p.Q91fs,	11q22.3	.	.	.	.	.	.	.	.	.	.	.	.	.	.	.	.	.	.	.	.	.	.	.	.	.	.	.	.	.	.	.	.	.
11_108235668_108235670_AGG_-	11:108235667:D:3	1		PVS1;PM2	11	108235668	108235670	AGG	-	frameshift deletion	ATM	NM_000051	exon5	c.332_332del	p.R111fs,	11q22.3	.	.	.	.	.	.	.	.	.	.	.	.	.	.	.	.	.	.	.	.	.	.	.	.	.	.	.	.	397614	Ataxia-telangiectasia_syndrome|Hereditary_cancer-predisposing_syndrome	MedGen:C0004135,OMIM:208900,Orphanet:ORPHA100,SNOMED_CT:68504005|MedGen:C0027672,SNOMED_CT:699346009	criteria_provided,_multiple_submitters,_no_conflicts	Uncertain_significance
11_108235675_108235675_C_-	11:108235674:D:1	1		PVS1;PM2	11	108235675	108235675	C	-	frameshift deletion	ATM	NM_000051	exon5	c.337delC	p.P113fs,	11q22.3	.	.	.	.	.	.	.	.	.	.	.	.	.	.	.	.	.	.	.	.	.	.	.	.	.	.	.	.	.	.	.	.	.
11_108235784_108235787_TTCT_-	11:108235783:D:4	1		PVS1;PM2;PS1	11	108235784	108235787	TTCT	-	frameshift deletion	ATM	NM_000051	exon5	c.446_449del	p.I149fs,	11q22.3	.	8.24e-06	0	0	0	0	1.499e-05	0	0	4.063e-06	0	0	0	0	0	8.96e-06	0	0	.	.	.	.	.	.	.	.	.	.	484137	Hereditary_cancer-predisposing_syndrome	MedGen:C0027672,SNOMED_CT:699346009	criteria_provided,_single_submitter	Pathogenic
11_108235806_108235806_G_A	11:108235806:G:A	2		PVS1;PM2	11	108235806	108235806	G	A	stopgain	ATM	NM_000051	exon5	c.G468A	p.W156X,	11q22.3	.	.	.	.	.	.	.	.	.	.	.	.	.	.	.	.	.	.	.	.	.	.	.	.	.	.	.	.	.	.	.	.	.
11_108235815_108235819_ATCTC_-	11:108235814:D:5	3		PVS1;PM2;PS1	11	108235815	108235819	ATCTC	-	frameshift deletion	ATM	NM_000051	exon5	c.477_481del	p.I159fs,	11q22.3	.	.	.	.	.	.	.	.	.	.	.	.	.	.	.	.	.	.	.	.	.	.	.	.	.	.	.	.	183094	Ataxia-telangiectasia_syndrome|Hereditary_cancer-predisposing_syndrome|not_provided	MedGen:C0004135,OMIM:208900,Orphanet:ORPHA100,SNOMED_CT:68504005|MedGen:C0027672,SNOMED_CT:699346009|MedGen:CN517202	criteria_provided,_multiple_submitters,_no_conflicts	Pathogenic/Likely_pathogenic
11_108235826_108235827_AG_-	11:108235825:D:2	1		PVS1;PM2	11	108235826	108235827	AG	-	frameshift deletion	ATM	NM_000051	exon5	c.488_489del	p.Q163fs,	11q22.3	.	.	.	.	.	.	.	.	.	.	.	.	.	.	.	.	.	.	.	.	.	.	.	.	.	.	.	.	.	.	.	.	.
11_108235829_108235829_G_A	11:108235829:G:A	1		PVS1;PM2	11	108235829	108235829	G	A	stopgain	ATM	NM_000051	exon5	c.G491A	p.W164X,	11q22.3	.	.	.	.	.	.	.	.	.	.	.	.	.	.	.	.	.	.	.	.	.	.	.	.	.	.	.	.	.	.	.	.	.
11_108243963_108243964_TG_-	11:108243962:D:2	1		PVS1;PM2	11	108243963	108243964	TG	-	frameshift deletion	ATM	NM_000051	exon6	c.507_508del	p.S169fs,	11q22.3	.	.	.	.	.	.	.	.	.	.	.	.	.	.	.	.	.	.	.	.	.	.	.	.	.	.	.	.	.	.	.	.	.
11_108243969_108243969_C_G	11:108243969:C:G	3		PVS1;PM2;PS1	11	108243969	108243969	C	G	stopgain	ATM	NM_000051	exon6	c.C513G	p.Y171X,	11q22.3	.	.	.	.	.	.	.	.	.	.	.	.	.	.	.	.	.	.	.	.	.	.	.	.	.	.	.	.	183100	Ataxia-telangiectasia_syndrome|Hereditary_cancer-predisposing_syndrome|not_provided	MedGen:C0004135,OMIM:208900,Orphanet:ORPHA100,SNOMED_CT:68504005|MedGen:C0027672,SNOMED_CT:699346009|MedGen:CN517202	criteria_provided,_multiple_submitters,_no_conflicts	Pathogenic
11_108243992_108243992_C_G	11:108243992:C:G	2		PVS1;PM2	11	108243992	108243992	C	G	stopgain	ATM	NM_000051	exon6	c.C536G	p.S179X,	11q22.3	.	.	.	.	.	.	.	.	.	.	.	.	.	.	.	.	.	.	.	.	.	.	.	.	.	.	.	.	.	.	.	.	.
11_108243995_108243995_A_-	11:108243994:D:1	4		PVS1;PM2	11	108243995	108243995	A	-	frameshift deletion	ATM	NM_000051	exon6	c.539delA	p.Q180fs,	11q22.3	.	.	.	.	.	.	.	.	.	8.292e-06	0	0	0	0	0	1.844e-05	0	0	.	.	.	.	.	.	.	.	.	.	.	.	.	.	.
11_108244090_108244090_T_-	11:108244089:D:1	1		PVS1;PM2;PS1	11	108244090	108244090	T	-	frameshift deletion	ATM	NM_000051	exon6	c.634delT	p.F212fs,	11q22.3	.	.	.	.	.	.	.	.	.	0	0	0	0	0	0	0	0	0	.	.	.	.	.	.	.	.	.	.	186797	Ataxia-telangiectasia_syndrome|Hereditary_cancer-predisposing_syndrome|not_provided	MedGen:C0004135,OMIM:208900,Orphanet:ORPHA100,SNOMED_CT:68504005|MedGen:C0027672,SNOMED_CT:699346009|MedGen:CN517202	criteria_provided,_multiple_submitters,_no_conflicts	Pathogenic/Likely_pathogenic
11_108244789_108244789_C_T	11:108244789:C:T	1		PVS1;PM2;PS1	11	108244789	108244789	C	T	stopgain	ATM	NM_000051	exon7	c.C664T	p.Q222X,	11q22.3	.	.	.	.	.	.	.	.	.	.	.	.	.	.	.	.	.	.	.	.	.	.	.	.	.	.	.	.	444705	not_provided	MedGen:CN517202	criteria_provided,_single_submitter	Pathogenic
11_108244805_108244805_-_A	11:108244805:I:1	1		PVS1;PM2	11	108244805	108244805	-	A	frameshift insertion	ATM	NM_000051	exon7	c.681dupA	p.S227fs,	11q22.3	.	.	.	.	.	.	.	.	.	.	.	.	.	.	.	.	.	.	.	.	.	.	.	.	.	.	.	.	.	.	.	.	.
11_108244822_108244822_T_-	11:108244821:D:1	1		PVS1;PM2	11	108244822	108244822	T	-	stopgain	ATM	NM_000051	exon7	c.697delT	p.L233X,	11q22.3	.	.	.	.	.	.	.	.	.	.	.	.	.	.	.	.	.	.	.	.	.	.	.	.	.	.	.	.	.	.	.	.	.
11_108244833_108244833_-_A	11:108244833:I:1	1		PVS1;PM2	11	108244833	108244833	-	A	frameshift insertion	ATM	NM_000051	exon7	c.709dupA	p.L236fs,	11q22.3	.	.	.	.	.	.	.	.	.	.	.	.	.	.	.	.	.	.	.	.	.	.	.	.	.	.	.	.	.	.	.	.	.
11_108244873_108244873_C_T	11:108244873:C:T	1		PVS1;PM2;PS1	11	108244873	108244873	C	T	stopgain	ATM	NM_000051	exon7	c.C748T	p.R250X,	11q22.3	.	8.243e-06	0	8.669e-05	0	0	0	0	0	4.069e-06	0	2.981e-05	0	0	0	0	0	0	.	.	.	.	.	.	.	.	.	.	212837	Ataxia-telangiectasia_syndrome|Hereditary_cancer-predisposing_syndrome|not_provided	MedGen:C0004135,OMIM:208900,Orphanet:ORPHA100,SNOMED_CT:68504005|MedGen:C0027672,SNOMED_CT:699346009|MedGen:CN517202	criteria_provided,_multiple_submitters,_no_conflicts	Pathogenic
11_108244913_108244913_T_-	11:108244912:D:1	11		PVS1;PM2;PS1	11	108244913	108244913	T	-	frameshift deletion	ATM	NM_000051	exon7	c.788delT	p.L263fs,	11q22.3	.	8.245e-06	0	0	0	0	1.499e-05	0	0	8.137e-06	0	0	0	0	0	1.796e-05	0	0	.	.	.	.	.	.	.	.	.	.	151456	Ataxia-telangiectasia_syndrome|Hereditary_cancer-predisposing_syndrome|not_provided	MedGen:C0004135,OMIM:208900,Orphanet:ORPHA100,SNOMED_CT:68504005|MedGen:C0027672,SNOMED_CT:699346009|MedGen:CN517202	criteria_provided,_multiple_submitters,_no_conflicts	Pathogenic
11_108244947_108244947_T_-	11:108244946:D:1	8		PVS1;PM2;PS1	11	108244947	108244947	T	-	frameshift deletion	ATM	NM_000051	exon7	c.822delT	p.S274fs,	11q22.3	.	.	.	.	.	.	.	.	.	8.141e-06	0	0	0	0	0	1.795e-05	0	0	.	.	.	.	.	.	.	.	.	.	222029	Ataxia-telangiectasia_syndrome|Hereditary_cancer-predisposing_syndrome	MedGen:C0004135,OMIM:208900,Orphanet:ORPHA100,SNOMED_CT:68504005|MedGen:C0027672,SNOMED_CT:699346009	criteria_provided,_multiple_submitters,_no_conflicts	Pathogenic
11_108244954_108244954_G_T	11:108244954:G:T	1		PVS1;PM2;PS1	11	108244954	108244954	G	T	stopgain	ATM	NM_000051	exon7	c.G829T	p.E277X,	11q22.3	.	.	.	.	.	.	.	.	.	0	0	0	0	0	0	0	0	0	.	.	.	.	.	.	.	.	.	.	233941	Hereditary_cancer-predisposing_syndrome|not_provided	MedGen:C0027672,SNOMED_CT:699346009|MedGen:CN517202	criteria_provided,_multiple_submitters,_no_conflicts	Pathogenic/Likely_pathogenic
11_108244969_108244969_T_-	11:108244968:D:1	1		PVS1;PM2	11	108244969	108244969	T	-	frameshift deletion	ATM	NM_000051	exon7	c.844delT	p.L282fs,	11q22.3	.	.	.	.	.	.	.	.	.	.	.	.	.	.	.	.	.	.	.	.	.	.	.	.	.	.	.	.	.	.	.	.	.
11_108244989_108244989_T_-	11:108244988:D:1	2		PVS1;PM2	11	108244989	108244989	T	-	stopgain	ATM	NM_000051	exon7	c.864delT	p.Y288X,	11q22.3	.	.	.	.	.	.	.	.	.	.	.	.	.	.	.	.	.	.	.	.	.	.	.	.	.	.	.	.	.	.	.	.	.
11_108245000_108245000_C_T	11:108245000:C:T	3		PM2;PS1	11	108245000	108245000	C	T	nonsynonymous SNV	ATM	NM_000051	exon7	c.C875T	p.P292L,	11q22.3	.	1.696e-05	0	0	0.0001	0	1.542e-05	0	0	8.208e-06	0	0	0	5.816e-05	0	8.997e-06	0	0	3.232e-05	0	0	0	0	0	6.67e-05	0	.	.	233943	Ataxia-telangiectasia_syndrome|Hereditary_cancer-predisposing_syndrome|not_specified	MedGen:C0004135,OMIM:208900,Orphanet:ORPHA100,SNOMED_CT:68504005|MedGen:C0027672,SNOMED_CT:699346009|MedGen:CN169374	criteria_provided,_conflicting_interpretations	Conflicting_interpretations_of_pathogenicity
11_108247006_108247007_TA_-	11:108247005:D:2	1		PVS1;PM2	11	108247006	108247007	TA	-	frameshift deletion	ATM	NM_000051	exon8	c.944_945del	p.L315fs,	11q22.3	.	.	.	.	.	.	.	.	.	.	.	.	.	.	.	.	.	.	.	.	.	.	.	.	.	.	.	.	.	.	.	.	.
11_108247052_108247052_A_-	11:108247051:D:1	1		PVS1;PM2;PS1	11	108247052	108247052	A	-	frameshift deletion	ATM	NM_000051	exon8	c.990delA	p.G330fs,	11q22.3	.	.	.	.	.	.	.	.	.	4.065e-06	0	0	0	0	0	8.966e-06	0	0	.	.	.	.	.	.	.	.	.	.	397791	Ataxia-telangiectasia_syndrome	MedGen:C0004135,OMIM:208900,Orphanet:ORPHA100,SNOMED_CT:68504005	criteria_provided,_single_submitter	Pathogenic
11_108247086_108247089_AAAG_-	11:108247085:D:4	2		PVS1;PM2;PS1	11	108247086	108247089	AAAG	-	frameshift deletion	ATM	NM_000051	exon8	c.1024_1027del	p.K342fs,	11q22.3	.	2.479e-05	0	0	0	0	4.508e-05	0	0	2.44e-05	0	0	0.0004	0	0	1.794e-05	0	0	.	.	.	.	.	.	.	.	.	.	139443	Ataxia-telangiectasia_syndrome|Hereditary_cancer-predisposing_syndrome|not_provided	MedGen:C0004135,OMIM:208900,Orphanet:ORPHA100,SNOMED_CT:68504005|MedGen:C0027672,SNOMED_CT:699346009|MedGen:CN517202	criteria_provided,_multiple_submitters,_no_conflicts	Pathogenic/Likely_pathogenic
11_108248975_108248975_-_A	11:108248975:I:1	1		PVS1;PM2;PS1	11	108248975	108248975	-	A	stopgain	ATM	NM_000051	exon9	c.1109dupA	p.Y370_T371delinsX,	11q22.3	.	.	.	.	.	.	.	.	.	.	.	.	.	.	.	.	.	.	.	.	.	.	.	.	.	.	.	.	475571	Hereditary_cancer-predisposing_syndrome	MedGen:C0027672,SNOMED_CT:699346009	criteria_provided,_single_submitter	Pathogenic
11_108249024_108249024_G_-	11:108249023:D:1	2		PVS1;PM2;PS1	11	108249024	108249024	G	-	frameshift deletion	ATM	NM_000051	exon9	c.1157delG	p.R386fs,	11q22.3	.	.	.	.	.	.	.	.	.	.	.	.	.	.	.	.	.	.	.	.	.	.	.	.	.	.	.	.	151601	Hereditary_cancer-predisposing_syndrome|not_provided	MedGen:C0027672,SNOMED_CT:699346009|MedGen:CN517202	criteria_provided,_multiple_submitters,_no_conflicts	Pathogenic
11_108249068_108249068_C_T	11:108249068:C:T	1		PVS1;PM2	11	108249068	108249068	C	T	stopgain	ATM	NM_000051	exon9	c.C1201T	p.Q401X,	11q22.3	.	8.258e-06	0	0	0	0	1.502e-05	0	0	4.065e-06	0	0	0	0	0	8.966e-06	0	0	.	.	.	.	.	.	.	.	.	.	.	.	.	.	.
11_108249102_108249102_G_A	11:108249102:G:A	1		PVS1;PM2;PS1	11	108249102	108249102	G	A	stopgain	ATM	NM_000051	exon9	c.G1235A	p.W412X,	11q22.3	.	.	.	.	.	.	.	.	.	.	.	.	.	.	.	.	.	.	3.232e-05	0	0	0	0	0	6.67e-05	0	.	.	132791	Hereditary_cancer-predisposing_syndrome|not_provided	MedGen:C0027672,SNOMED_CT:699346009|MedGen:CN517202	criteria_provided,_multiple_submitters,_no_conflicts	Pathogenic
11_108250753_108250754_TG_-	11:108250752:D:2	3		PVS1;PM2;PS1	11	108250753	108250754	TG	-	frameshift deletion	ATM	NM_000051	exon10	c.1288_1289del	p.C430fs,	11q22.3	.	.	.	.	.	.	.	.	.	4.078e-06	0	0	0	0	0	0	0	3.252e-05	.	.	.	.	.	.	.	.	.	.	150955	Ataxia-telangiectasia_syndrome|Hereditary_cancer-predisposing_syndrome|not_provided	MedGen:C0004135,OMIM:208900,Orphanet:ORPHA100,SNOMED_CT:68504005|MedGen:C0027672,SNOMED_CT:699346009|MedGen:CN517202	criteria_provided,_multiple_submitters,_no_conflicts	Pathogenic/Likely_pathogenic
11_108250804_108250804_C_T	11:108250804:C:T	4		PVS1;PM2;PS1	11	108250804	108250804	C	T	stopgain	ATM	NM_000051	exon10	c.C1339T	p.R447X,	11q22.3	.	8.246e-06	9.619e-05	0	0	0	0	0	0	8.128e-06	6.535e-05	0	0	0	0	8.961e-06	0	0	.	.	.	.	.	.	.	.	.	.	132794	Ataxia-telangiectasia_syndrome|Hereditary_cancer-predisposing_syndrome|not_provided	MedGen:C0004135,OMIM:208900,Orphanet:ORPHA100,SNOMED_CT:68504005|MedGen:C0027672,SNOMED_CT:699346009|MedGen:CN517202	criteria_provided,_multiple_submitters,_no_conflicts	Pathogenic/Likely_pathogenic
11_108250820_108250820_C_-	11:108250819:D:1	15		PVS1;PM2;PS1	11	108250820	108250820	C	-	frameshift deletion	ATM	NM_000051	exon10	c.1355delC	p.T452fs,	11q22.3	.	.	.	.	.	.	.	.	.	.	.	.	.	.	.	.	.	.	.	.	.	.	.	.	.	.	.	.	151188	Ataxia-telangiectasia_syndrome|Hereditary_cancer-predisposing_syndrome|not_provided	MedGen:C0004135,OMIM:208900,Orphanet:ORPHA100,SNOMED_CT:68504005|MedGen:C0027672,SNOMED_CT:699346009|MedGen:CN517202	criteria_provided,_multiple_submitters,_no_conflicts	Pathogenic
11_108250834_108250834_C_T	11:108250834:C:T	1		PVS1;PM2;PS1	11	108250834	108250834	C	T	stopgain	ATM	NM_000051	exon10	c.C1369T	p.R457X,	11q22.3	.	.	.	.	.	.	.	.	.	4.062e-06	0	0	0	0	0	8.956e-06	0	0	6.463e-05	0.0001	0	0	0.0006	0	0	0	.	.	222036	Ataxia-telangiectasia_syndrome|Hereditary_cancer-predisposing_syndrome	MedGen:C0004135,OMIM:208900,Orphanet:ORPHA100,SNOMED_CT:68504005|MedGen:C0027672,SNOMED_CT:699346009	criteria_provided,_multiple_submitters,_no_conflicts	Pathogenic
11_108250861_108250861_C_T	11:108250861:C:T	2		PVS1;PM2;PS1	11	108250861	108250861	C	T	stopgain	ATM	NM_000051	exon10	c.C1396T	p.Q466X,	11q22.3	.	.	.	.	.	.	.	.	.	.	.	.	.	.	.	.	.	.	.	.	.	.	.	.	.	.	.	.	233978	Ataxia-telangiectasia_syndrome|Hereditary_cancer-predisposing_syndrome|not_provided	MedGen:C0004135,OMIM:208900,Orphanet:ORPHA100,SNOMED_CT:68504005|MedGen:C0027672,SNOMED_CT:699346009|MedGen:CN517202	criteria_provided,_multiple_submitters,_no_conflicts	Pathogenic
11_108250867_108250868_AA_-	11:108250866:D:2	4		PVS1;PM2;PS1	11	108250867	108250868	AA	-	frameshift deletion	ATM	NM_000051	exon10	c.1402_1403del	p.K468fs,	11q22.3	.	4.944e-05	9.61e-05	0	0.0003	0	2.997e-05	0	0	4.062e-05	0.0001	0	0	0.0002	0	2.687e-05	0	3.249e-05	9.694e-05	0	0	0	0.0012	0	6.667e-05	0	8e-05	.	150603	Ataxia-telangiectasia_syndrome|Hereditary_cancer-predisposing_syndrome|not_provided	MedGen:C0004135,OMIM:208900,Orphanet:ORPHA100,SNOMED_CT:68504005|MedGen:C0027672,SNOMED_CT:699346009|MedGen:CN517202	criteria_provided,_multiple_submitters,_no_conflicts	Pathogenic/Likely_pathogenic
11_108251026_108251027_AG_-	11:108251025:D:2	22	P	PVS1;PM2;PS1	11	108251026	108251027	AG	-	frameshift deletion	ATM	NM_000051	exon10	c.1561_1562del	p.R521fs,	11q22.3	.	4.96e-05	0	0	0	0	8.996e-05	0	0	5.284e-05	0	0	0	0	0	9.863e-05	0.0004	0	.	.	.	.	.	.	.	.	0.0002	.	132797	Ataxia-telangiectasia_syndrome|Hereditary_cancer-predisposing_syndrome|not_provided	MedGen:C0004135,OMIM:208900,Orphanet:ORPHA100,SNOMED_CT:68504005|MedGen:C0027672,SNOMED_CT:699346009|MedGen:CN517202	criteria_provided,_multiple_submitters,_no_conflicts	Pathogenic
11_108251966_108251966_G_A	11:108251966:G:A	1		PVS1;PM2;PS1	11	108251966	108251966	G	A	stopgain	ATM	NM_000051	exon11	c.G1737A	p.W579X,	11q22.3	.	.	.	.	.	.	.	.	.	.	.	.	.	.	.	.	.	.	.	.	.	.	.	.	.	.	.	.	183159	Hereditary_cancer-predisposing_syndrome	MedGen:C0027672,SNOMED_CT:699346009	criteria_provided,_single_submitter	Pathogenic
11_108252010_108252010_A_-	11:108252009:D:1	2		PVS1;PM2	11	108252010	108252010	A	-	frameshift deletion	ATM	NM_000051	exon11	c.1781delA	p.E594fs,	11q22.3	.	.	.	.	.	.	.	.	.	.	.	.	.	.	.	.	.	.	.	.	.	.	.	.	.	.	.	.	.	.	.	.	.
11_108252872_108252873_TG_-	11:108252871:D:2	1		PVS1;PM2	11	108252872	108252873	TG	-	frameshift deletion	ATM	NM_000051	exon12	c.1858_1859del	p.C620fs,	11q22.3	.	.	.	.	.	.	.	.	.	.	.	.	.	.	.	.	.	.	.	.	.	.	.	.	.	.	.	.	.	.	.	.	.
11_108252896_108252896_C_T	11:108252896:C:T	1		PVS1;PM2	11	108252896	108252896	C	T	stopgain	ATM	NM_000051	exon12	c.C1882T	p.Q628X,	11q22.3	.	.	.	.	.	.	.	.	.	.	.	.	.	.	.	.	.	.	.	.	.	.	.	.	.	.	.	.	.	.	.	.	.
11_108252908_108252908_G_T	11:108252908:G:T	1		PVS1;PM2	11	108252908	108252908	G	T	stopgain	ATM	NM_000051	exon12	c.G1894T	p.E632X,	11q22.3	.	.	.	.	.	.	.	.	.	.	.	.	.	.	.	.	.	.	3.23e-05	0	0	0	0	0	6.668e-05	0	.	.	.	.	.	.	.
11_108253825_108253825_A_-	11:108253824:D:1	1		PVS1;PM2	11	108253825	108253825	A	-	frameshift deletion	ATM	NM_000051	exon13	c.1910delA	p.Q637fs,	11q22.3	.	.	.	.	.	.	.	.	.	.	.	.	.	.	.	.	.	.	.	.	.	.	.	.	.	.	.	.	.	.	.	.	.
11_108253833_108253833_A_T	11:108253833:A:T	1		PVS1;PM2;PS1	11	108253833	108253833	A	T	stopgain	ATM	NM_000051	exon13	c.A1918T	p.K640X,	11q22.3	.	.	.	.	.	.	.	.	.	.	.	.	.	.	.	.	.	.	.	.	.	.	.	.	.	.	.	.	244589	not_provided	MedGen:CN517202	criteria_provided,_single_submitter	Likely_pathogenic
11_108254013_108254013_C_T	11:108254013:C:T	1		PVS1;PM2;PS1	11	108254013	108254013	C	T	stopgain	ATM	NM_000051	exon13	c.C2098T	p.Q700X,	11q22.3	.	.	.	.	.	.	.	.	.	.	.	.	.	.	.	.	.	.	.	.	.	.	.	.	.	.	.	.	183176	Ataxia-telangiectasia_syndrome|Hereditary_cancer-predisposing_syndrome|not_provided	MedGen:C0004135,OMIM:208900,Orphanet:ORPHA100,SNOMED_CT:68504005|MedGen:C0027672,SNOMED_CT:699346009|MedGen:CN517202	criteria_provided,_multiple_submitters,_no_conflicts	Pathogenic/Likely_pathogenic
11_108256215_108256215_A_-	11:108256214:D:1	2		PVS1;PM2;PS1	11	108256215	108256215	A	-	frameshift deletion	ATM	NM_000051	exon14	c.2125delA	p.I709fs,	11q22.3	.	.	.	.	.	.	.	.	.	.	.	.	.	.	.	.	.	.	.	.	.	.	.	.	.	.	.	.	357881	Ataxia-telangiectasia_syndrome	MedGen:C0004135,OMIM:208900,Orphanet:ORPHA100,SNOMED_CT:68504005	criteria_provided,_single_submitter	Likely_pathogenic
11_108256340_108256340_G_A	11:108256340:G:A	22	P	PM2;PS1	11	108256340	108256340	G	A	synonymous SNV	ATM	NM_000051	exon14	c.G2250A	p.K750K,	11q22.3	.	8.274e-06	0	0	0	0	1.503e-05	0	0	4.479e-05	0	2.984e-05	0	0	0	8.077e-05	0.0002	0	.	.	.	.	.	.	.	.	7.7e-05	rs1137887	18083	Ataxia-telangiectasia_syndrome|Hereditary_cancer-predisposing_syndrome|not_provided	MedGen:C0004135,OMIM:208900,Orphanet:ORPHA100,SNOMED_CT:68504005|MedGen:C0027672,SNOMED_CT:699346009|MedGen:CN517202	criteria_provided,_conflicting_interpretations	Conflicting_interpretations_of_pathogenicity
11_108257512_108257513_CT_-	11:108257511:D:2	6		PVS1;PM2;PS1	11	108257512	108257513	CT	-	frameshift deletion	ATM	NM_000051	exon15	c.2282_2283del	p.T761fs,	11q22.3	.	.	.	.	.	.	.	.	.	8.13e-06	0	0	0	0	0	1.791e-05	0	0	.	.	.	.	.	.	.	.	.	.	151039	Ataxia-telangiectasia_syndrome|Hereditary_cancer-predisposing_syndrome|not_provided	MedGen:C0004135,OMIM:208900,Orphanet:ORPHA100,SNOMED_CT:68504005|MedGen:C0027672,SNOMED_CT:699346009|MedGen:CN517202	criteria_provided,_multiple_submitters,_no_conflicts	Pathogenic/Likely_pathogenic
11_108259022_108259022_C_T	11:108259022:C:T	1		PVS1;PM2;PS1	11	108259022	108259022	C	T	stopgain	ATM	NM_000051	exon16	c.C2413T	p.R805X,	11q22.3	.	4.991e-05	0	0	0.0005	0	3.026e-05	0	0	4.064e-05	0	0	0	0.0003	0	1.792e-05	0	6.5e-05	.	.	.	.	.	.	.	.	.	.	212851	Ataxia-telangiectasia_syndrome|Hereditary_cancer-predisposing_syndrome|not_provided	MedGen:C0004135,OMIM:208900,Orphanet:ORPHA100,SNOMED_CT:68504005|MedGen:C0027672,SNOMED_CT:699346009|MedGen:CN517202	criteria_provided,_multiple_submitters,_no_conflicts	Pathogenic
11_108259035_108259035_C_A	11:108259035:C:A	4		PVS1;PM2;PS1	11	108259035	108259035	C	A	stopgain	ATM	NM_000051	exon16	c.C2426A	p.S809X,	11q22.3	.	.	.	.	.	.	.	.	.	.	.	.	.	.	.	.	.	.	.	.	.	.	.	.	.	.	.	.	183186	Ataxia-telangiectasia_syndrome|Hereditary_cancer-predisposing_syndrome|not_provided	MedGen:C0004135,OMIM:208900,Orphanet:ORPHA100,SNOMED_CT:68504005|MedGen:C0027672,SNOMED_CT:699346009|MedGen:CN517202	criteria_provided,_multiple_submitters,_no_conflicts	Pathogenic
11_108259074_108259074_T_G	11:108259074:T:G	1		PVS1;PM2	11	108259074	108259074	T	G	stopgain	ATM	NM_000051	exon16	c.T2465G	p.L822X,	11q22.3	.	.	.	.	.	.	.	.	.	4.075e-06	0	0	0	0	0	8.977e-06	0	0	.	.	.	.	.	.	.	.	.	.	.	.	.	.	.
11_108267183_108267183_A_-	11:108267182:D:1	8		PVS1;PM2;PS1	11	108267183	108267183	A	-	frameshift deletion	ATM	NM_000051	exon17	c.2479delA	p.K827fs,	11q22.3	.	.	.	.	.	.	.	.	.	.	.	.	.	.	.	.	.	.	.	.	.	.	.	.	.	.	.	.	408100	not_provided	MedGen:CN517202	criteria_provided,_single_submitter	Pathogenic
11_108267254_108267254_G_-	11:108267253:D:1	1		PVS1;PM2	11	108267254	108267254	G	-	frameshift deletion	ATM	NM_000051	exon17	c.2550delG	p.E850fs,	11q22.3	.	.	.	.	.	.	.	.	.	.	.	.	.	.	.	.	.	.	.	.	.	.	.	.	.	.	.	.	.	.	.	.	.
11_108267303_108267303_-_GT	11:108267303:I:2	1		PVS1;PM2	11	108267303	108267303	-	GT	frameshift insertion	ATM	NM_000051	exon17	c.2599_2600insGT	p.S867fs,	11q22.3	.	.	.	.	.	.	.	.	.	.	.	.	.	.	.	.	.	.	.	.	.	.	.	.	.	.	.	.	.	.	.	.	.
11_108268448_108268448_C_T	11:108268448:C:T	1		PVS1;PM2;PS1	11	108268448	108268448	C	T	stopgain	ATM	NM_000051	exon18	c.C2677T	p.Q893X,	11q22.3	.	.	.	.	.	.	.	.	.	.	.	.	.	.	.	.	.	.	.	.	.	.	.	.	.	.	.	.	526123	Ataxia-telangiectasia_syndrome	MedGen:C0004135,OMIM:208900,Orphanet:ORPHA100,SNOMED_CT:68504005	criteria_provided,_single_submitter	Pathogenic
11_108268560_108268560_T_G	11:108268560:T:G	1		PVS1;PM2;PS1	11	108268560	108268560	T	G	stopgain	ATM	NM_000051	exon18	c.T2789G	p.L930X,	11q22.3	.	.	.	.	.	.	.	.	.	.	.	.	.	.	.	.	.	.	.	.	.	.	.	.	.	.	.	.	183209	Ataxia-telangiectasia_syndrome|Hereditary_cancer-predisposing_syndrome	MedGen:C0004135,OMIM:208900,Orphanet:ORPHA100,SNOMED_CT:68504005|MedGen:C0027672,SNOMED_CT:699346009	criteria_provided,_multiple_submitters,_no_conflicts	Pathogenic/Likely_pathogenic
11_108271074_108271074_T_G	11:108271074:T:G	7		PM2;PS1	11	108271074	108271074	T	G	nonsynonymous SNV	ATM	NM_000051	exon19	c.T2849G	p.L950R,	11q22.3	.	.	.	.	.	.	.	.	.	.	.	.	.	.	.	.	.	.	.	.	.	.	.	.	.	.	.	.	183214	Ataxia-telangiectasia_syndrome|Hereditary_cancer-predisposing_syndrome|not_provided	MedGen:C0004135,OMIM:208900,Orphanet:ORPHA100,SNOMED_CT:68504005|MedGen:C0027672,SNOMED_CT:699346009|MedGen:CN517202	criteria_provided,_multiple_submitters,_no_conflicts	Likely_pathogenic
11_108271077_108271077_T_G	11:108271077:T:G	1		PVS1;PM2	11	108271077	108271077	T	G	stopgain	ATM	NM_000051	exon19	c.T2852G	p.L951X,	11q22.3	.	.	.	.	.	.	.	.	.	.	.	.	.	.	.	.	.	.	.	.	.	.	.	.	.	.	.	.	.	.	.	.	.
11_108271386_108271386_-_A	11:108271386:I:1	1		PVS1;PM2	11	108271386	108271386	-	A	frameshift insertion	ATM	NM_000051	exon20	c.3058dupA	p.L1019fs,	11q22.3	.	.	.	.	.	.	.	.	.	.	.	.	.	.	.	.	.	.	.	.	.	.	.	.	.	.	.	.	.	.	.	.	.
11_108272532_108272532_G_A	11:108272532:G:A	1		PVS1;PM2;PS1	11	108272532	108272532	G	A	stopgain	ATM	NM_000051	exon21	c.G3078A	p.W1026X,	11q22.3	.	.	.	.	.	.	.	.	.	.	.	.	.	.	.	.	.	.	.	.	.	.	.	.	.	.	.	.	526142	Ataxia-telangiectasia_syndrome	MedGen:C0004135,OMIM:208900,Orphanet:ORPHA100,SNOMED_CT:68504005	criteria_provided,_single_submitter	Pathogenic
11_108272537_108272537_-_A	11:108272537:I:1	1		PVS1;PM2;PS1	11	108272537	108272537	-	A	frameshift insertion	ATM	NM_000051	exon21	c.3084dupA	p.L1028fs,	11q22.3	.	.	.	.	.	.	.	.	.	.	.	.	.	.	.	.	.	.	.	.	.	.	.	.	.	.	.	.	234074	Ataxia-telangiectasia_syndrome|Hereditary_cancer-predisposing_syndrome|not_provided	MedGen:C0004135,OMIM:208900,Orphanet:ORPHA100,SNOMED_CT:68504005|MedGen:C0027672,SNOMED_CT:699346009|MedGen:CN517202	criteria_provided,_multiple_submitters,_no_conflicts	Pathogenic
11_108272566_108272566_-_T	11:108272566:I:1	1		PVS1;PM2	11	108272566	108272566	-	T	frameshift insertion	ATM	NM_000051	exon21	c.3113dupT	p.V1038fs,	11q22.3	.	.	.	.	.	.	.	.	.	.	.	.	.	.	.	.	.	.	.	.	.	.	.	.	.	.	.	.	.	.	.	.	.
11_108272597_108272597_-_T	11:108272597:I:1	1		PVS1;PM2	11	108272597	108272597	-	T	frameshift insertion	ATM	NM_000051	exon21	c.3144dupT	p.T1048fs,	11q22.3	.	.	.	.	.	.	.	.	.	.	.	.	.	.	.	.	.	.	.	.	.	.	.	.	.	.	.	.	.	.	.	.	.
11_108272812_108272812_-_TG	11:108272812:I:2	3		PVS1;PM2	11	108272812	108272812	-	TG	frameshift insertion	ATM	NM_000051	exon22	c.3244_3245insTG	p.H1082fs,	11q22.3	.	.	.	.	.	.	.	.	.	.	.	.	.	.	.	.	.	.	3.229e-05	0	0	0	0	0	6.663e-05	0	.	.	.	.	.	.	.
11_108272815_108272815_C_-	11:108272814:D:1	3		PVS1;PM2	11	108272815	108272815	C	-	frameshift deletion	ATM	NM_000051	exon22	c.3247delC	p.H1083fs,	11q22.3	.	.	.	.	.	.	.	.	.	.	.	.	.	.	.	.	.	.	3.228e-05	0	0	0	0	0	6.662e-05	0	.	.	.	.	.	.	.
11_108272848_108272849_AA_-	11:108272847:D:2	1		PVS1;PM2	11	108272848	108272849	AA	-	frameshift deletion	ATM	NM_000051	exon22	c.3280_3281del	p.N1094fs,	11q22.3	.	.	.	.	.	.	.	.	.	.	.	.	.	.	.	.	.	.	.	.	.	.	.	.	.	.	.	.	.	.	.	.	.
11_108279519_108279519_-_C	11:108279519:I:1	1		PVS1;PM2;PS1	11	108279519	108279519	-	C	frameshift insertion	ATM	NM_000051	exon23	c.3314dupC	p.S1105fs,	11q22.3	.	.	.	.	.	.	.	.	.	.	.	.	.	.	.	.	.	.	.	.	.	.	.	.	.	.	.	.	357892	Ataxia-telangiectasia_syndrome	MedGen:C0004135,OMIM:208900,Orphanet:ORPHA100,SNOMED_CT:68504005	criteria_provided,_single_submitter	Likely_pathogenic
11_108279555_108279555_C_T	11:108279555:C:T	2		PVS1;PM2;PS1	11	108279555	108279555	C	T	stopgain	ATM	NM_000051	exon23	c.C3349T	p.Q1117X,	11q22.3	.	.	.	.	.	.	.	.	.	.	.	.	.	.	.	.	.	.	.	.	.	.	.	.	.	.	.	.	183231	Ataxia-telangiectasia_syndrome|Hereditary_cancer-predisposing_syndrome	MedGen:C0004135,OMIM:208900,Orphanet:ORPHA100,SNOMED_CT:68504005|MedGen:C0027672,SNOMED_CT:699346009	criteria_provided,_multiple_submitters,_no_conflicts	Pathogenic
11_108279602_108279602_-_G	11:108279602:I:1	1		PVS1;PM2	11	108279602	108279602	-	G	frameshift insertion	ATM	NM_000051	exon23	c.3397dupG	p.R1132fs,	11q22.3	.	.	.	.	.	.	.	.	.	.	.	.	.	.	.	.	.	.	.	.	.	.	.	.	.	.	.	.	.	.	.	.	.
11_108281094_108281094_-_G	11:108281094:I:1	1		PVS1;PM2	11	108281094	108281094	-	G	frameshift insertion	ATM	NM_000051	exon24	c.3503dupG	p.C1168fs,	11q22.3	.	.	.	.	.	.	.	.	.	.	.	.	.	.	.	.	.	.	.	.	.	.	.	.	.	.	.	.	.	.	.	.	.
11_108281133_108281133_A_T	11:108281133:A:T	2		PVS1;PM2;PS1	11	108281133	108281133	A	T	stopgain	ATM	NM_000051	exon24	c.A3541T	p.K1181X,	11q22.3	.	.	.	.	.	.	.	.	.	.	.	.	.	.	.	.	.	.	.	.	.	.	.	.	.	.	.	.	357894	Ataxia-telangiectasia_syndrome|Hereditary_cancer-predisposing_syndrome	MedGen:C0004135,OMIM:208900,Orphanet:ORPHA100,SNOMED_CT:68504005|MedGen:C0027672,SNOMED_CT:699346009	criteria_provided,_multiple_submitters,_no_conflicts	Pathogenic/Likely_pathogenic
11_108281168_108281168_G_C	11:108281168:G:C	1		PM2;PS1	11	108281168	108281168	G	C	nonsynonymous SNV	ATM	NM_000051	exon24	c.G3576C	p.K1192N,	11q22.3	.	.	.	.	.	.	.	.	.	.	.	.	.	.	.	.	.	.	.	.	.	.	.	.	.	.	.	.	.	.	.	.	.
11_108282733_108282733_T_-	11:108282732:D:1	1		PVS1;PM2;PS1	11	108282733	108282733	T	-	frameshift deletion	ATM	NM_000051	exon25	c.3600delT	p.T1200fs,	11q22.3	.	.	.	.	.	.	.	.	.	.	.	.	.	.	.	.	.	.	.	.	.	.	.	.	.	.	.	.	357896	Ataxia-telangiectasia_syndrome	MedGen:C0004135,OMIM:208900,Orphanet:ORPHA100,SNOMED_CT:68504005	criteria_provided,_single_submitter	Likely_pathogenic
11_108282795_108282795_G_A	11:108282795:G:A	1		PVS1;PM2	11	108282795	108282795	G	A	stopgain	ATM	NM_000051	exon25	c.G3662A	p.W1221X,	11q22.3	.	.	.	.	.	.	.	.	.	.	.	.	.	.	.	.	.	.	.	.	.	.	.	.	.	.	.	.	.	.	.	.	.
11_108282838_108282842_TTTTA_-	11:108282837:D:5	6		PVS1;PM2;PS1	11	108282838	108282842	TTTTA	-	frameshift deletion	ATM	NM_000051	exon25	c.3705_3709del	p.P1235fs,	11q22.3	.	.	.	.	.	.	.	.	.	.	.	.	.	.	.	.	.	.	.	.	.	.	.	.	.	.	.	.	183252	Ataxia-telangiectasia_syndrome|Hereditary_cancer-predisposing_syndrome|not_provided	MedGen:C0004135,OMIM:208900,Orphanet:ORPHA100,SNOMED_CT:68504005|MedGen:C0027672,SNOMED_CT:699346009|MedGen:CN517202	criteria_provided,_multiple_submitters,_no_conflicts	Pathogenic/Likely_pathogenic
11_108284233_108284233_-_TA	11:108284233:I:2	2		PVS1;PM2;PS1	11	108284233	108284233	-	TA	frameshift insertion	ATM	NM_000051	exon26	c.3753_3754insTA	p.C1251fs,	11q22.3	.	.	.	.	.	.	.	.	.	.	.	.	.	.	.	.	.	.	.	.	.	.	.	.	.	.	.	.	460956	Ataxia-telangiectasia_syndrome	MedGen:C0004135,OMIM:208900,Orphanet:ORPHA100,SNOMED_CT:68504005	criteria_provided,_single_submitter	Pathogenic
11_108284236_108284236_T_A	11:108284236:T:A	1		PVS1;PM2;PS1	11	108284236	108284236	T	A	stopgain	ATM	NM_000051	exon26	c.T3756A	p.Y1252X,	11q22.3	.	.	.	.	.	.	.	.	.	.	.	.	.	.	.	.	.	.	.	.	.	.	.	.	.	.	.	.	259957	Hereditary_cancer-predisposing_syndrome|not_provided	MedGen:C0027672,SNOMED_CT:699346009|MedGen:CN517202	criteria_provided,_multiple_submitters,_no_conflicts	Pathogenic/Likely_pathogenic
11_108284281_108284281_G_-	11:108284280:D:1	49	P	PVS1;PM2;PS1	11	108284281	108284281	G	-	frameshift deletion	ATM	NM_000051	exon26	c.3801delG	p.E1267fs,	11q22.3	.	3.317e-05	0	8.702e-05	0	0	4.526e-05	0	0	4.065e-05	0	8.938e-05	0	0	0	6.276e-05	0	0	3.231e-05	0	0	0	0	0	6.669e-05	0	.	.	132831	Ataxia-telangiectasia_syndrome|Hereditary_cancer-predisposing_syndrome|not_provided	MedGen:C0004135,OMIM:208900,Orphanet:ORPHA100,SNOMED_CT:68504005|MedGen:C0027672,SNOMED_CT:699346009|MedGen:CN517202	criteria_provided,_multiple_submitters,_no_conflicts	Pathogenic
11_108284316_108284316_G_A	11:108284316:G:A	2		PVS1;PM2;PS1	11	108284316	108284316	G	A	stopgain	ATM	NM_000051	exon26	c.G3836A	p.W1279X,	11q22.3	.	.	.	.	.	.	.	.	.	.	.	.	.	.	.	.	.	.	.	.	.	.	.	.	.	.	.	.	132833	Hereditary_cancer-predisposing_syndrome|not_provided	MedGen:C0027672,SNOMED_CT:699346009|MedGen:CN517202	criteria_provided,_multiple_submitters,_no_conflicts	Pathogenic
11_108284327_108284327_-_T	11:108284327:I:1	1		PVS1;PM2	11	108284327	108284327	-	T	frameshift insertion	ATM	NM_000051	exon26	c.3848dupT	p.L1283fs,	11q22.3	.	.	.	.	.	.	.	.	.	.	.	.	.	.	.	.	.	.	.	.	.	.	.	.	.	.	.	.	.	.	.	.	.
11_108284329_108284329_A_-	11:108284328:D:1	2		PVS1;PM2;PS1	11	108284329	108284329	A	-	frameshift deletion	ATM	NM_000051	exon26	c.3849delA	p.L1283fs,	11q22.3	.	.	.	.	.	.	.	.	.	.	.	.	.	.	.	.	.	.	.	.	.	.	.	.	.	.	.	.	234125	Ataxia-telangiectasia_syndrome|Hereditary_cancer-predisposing_syndrome|not_provided	MedGen:C0004135,OMIM:208900,Orphanet:ORPHA100,SNOMED_CT:68504005|MedGen:C0027672,SNOMED_CT:699346009|MedGen:CN517202	criteria_provided,_multiple_submitters,_no_conflicts	Pathogenic
11_108287642_108287643_GA_-	11:108287641:D:2	1		PVS1;PM2	11	108287642	108287643	GA	-	frameshift deletion	ATM	NM_000051	exon27	c.4036_4037del	p.E1346fs,	11q22.3	.	.	.	.	.	.	.	.	.	.	.	.	.	.	.	.	.	.	.	.	.	.	.	.	.	.	.	.	.	.	.	.	.
11_108287702_108287703_TG_-	11:108287701:D:2	2		PVS1;PM2;PS1	11	108287702	108287703	TG	-	frameshift deletion	ATM	NM_000051	exon27	c.4096_4097del	p.C1366fs,	11q22.3	.	.	.	.	.	.	.	.	.	.	.	.	.	.	.	.	.	.	.	.	.	.	.	.	.	.	.	.	234138	Ataxia-telangiectasia_syndrome|Hereditary_cancer-predisposing_syndrome	MedGen:C0004135,OMIM:208900,Orphanet:ORPHA100,SNOMED_CT:68504005|MedGen:C0027672,SNOMED_CT:699346009	criteria_provided,_multiple_submitters,_no_conflicts	Pathogenic/Likely_pathogenic
11_108289006_108289006_-_T	11:108289006:I:1	1		PVS1;PM2;PS1	11	108289006	108289006	-	T	frameshift insertion	ATM	NM_000051	exon28	c.4140dupT	p.H1380fs,	11q22.3	.	.	.	.	.	.	.	.	.	.	.	.	.	.	.	.	.	.	.	.	.	.	.	.	.	.	.	.	180455	Ataxia-telangiectasia_syndrome|Hereditary_cancer-predisposing_syndrome|not_provided	MedGen:C0004135,OMIM:208900,Orphanet:ORPHA100,SNOMED_CT:68504005|MedGen:C0027672,SNOMED_CT:699346009|MedGen:CN517202	criteria_provided,_multiple_submitters,_no_conflicts	Pathogenic
11_108289026_108289026_A_T	11:108289026:A:T	1		PVS1;PM2	11	108289026	108289026	A	T	stopgain	ATM	NM_000051	exon28	c.A4159T	p.K1387X,	11q22.3	.	.	.	.	.	.	.	.	.	.	.	.	.	.	.	.	.	.	.	.	.	.	.	.	.	.	.	.	.	.	.	.	.
11_108289049_108289049_C_-	11:108289048:D:1	1		PVS1;PM2	11	108289049	108289049	C	-	frameshift deletion	ATM	NM_000051	exon28	c.4182delC	p.S1394fs,	11q22.3	.	.	.	.	.	.	.	.	.	.	.	.	.	.	.	.	.	.	.	.	.	.	.	.	.	.	.	.	.	.	.	.	.
11_108289604_108289608_TTCCT_-	11:108289603:D:5	1		PVS1;PM2	11	108289604	108289608	TTCCT	-	frameshift deletion	ATM	NM_000051	exon29	c.4239_4243del	p.D1413fs,	11q22.3	.	.	.	.	.	.	.	.	.	.	.	.	.	.	.	.	.	.	.	.	.	.	.	.	.	.	.	.	.	.	.	.	.
11_108289642_108289642_C_-	11:108289641:D:1	1		PVS1;PM2	11	108289642	108289642	C	-	frameshift deletion	ATM	NM_000051	exon29	c.4277delC	p.A1426fs,	11q22.3	.	.	.	.	.	.	.	.	.	.	.	.	.	.	.	.	.	.	.	.	.	.	.	.	.	.	.	.	.	.	.	.	.
11_108289683_108289683_A_T	11:108289683:A:T	2		PVS1;PM2;PS1	11	108289683	108289683	A	T	stopgain	ATM	NM_000051	exon29	c.A4318T	p.K1440X,	11q22.3	.	.	.	.	.	.	.	.	.	.	.	.	.	.	.	.	.	.	.	.	.	.	.	.	.	.	.	.	397772	Ataxia-telangiectasia_syndrome	MedGen:C0004135,OMIM:208900,Orphanet:ORPHA100,SNOMED_CT:68504005	criteria_provided,_single_submitter	Pathogenic
11_108289759_108289759_T_C	11:108289759:T:C	2		PM2;PS1	11	108289759	108289759	T	C	nonsynonymous SNV	ATM	NM_000051	exon29	c.T4394C	p.L1465P,	11q22.3	.	8.454e-06	0	0	0	0	1.539e-05	0	0	4.067e-06	0	0	0	0	0	8.967e-06	0	0	.	.	.	.	.	.	.	.	.	.	180457	Ataxia-telangiectasia_syndrome|Hereditary_cancer-predisposing_syndrome|not_provided	MedGen:C0004135,OMIM:208900,Orphanet:ORPHA100,SNOMED_CT:68504005|MedGen:C0027672,SNOMED_CT:699346009|MedGen:CN517202	criteria_provided,_conflicting_interpretations	Conflicting_interpretations_of_pathogenicity
11_108292680_108292680_C_T	11:108292680:C:T	1		PVS1;PM2	11	108292680	108292680	C	T	stopgain	ATM	NM_000051	exon30	c.C4498T	p.Q1500X,	11q22.3	.	.	.	.	.	.	.	.	.	.	.	.	.	.	.	.	.	.	.	.	.	.	.	.	.	.	.	.	.	.	.	.	.
11_108292704_108292704_-_A	11:108292704:I:1	1		PVS1;PM2	11	108292704	108292704	-	A	stopgain	ATM	NM_000051	exon30	c.4523dupA	p.Y1508_C1509delinsX,	11q22.3	.	.	.	.	.	.	.	.	.	.	.	.	.	.	.	.	.	.	.	.	.	.	.	.	.	.	.	.	.	.	.	.	.
11_108292707_108292707_-_AGTA	11:108292707:I:4	1		PVS1;PM2	11	108292707	108292707	-	AGTA	stopgain	ATM	NM_000051	exon30	c.4525_4526insAGTA	p.C1509_K1510delinsX,	11q22.3	.	.	.	.	.	.	.	.	.	4.063e-06	0	0	0	0	0	8.961e-06	0	0	.	.	.	.	.	.	.	.	.	.	.	.	.	.	.
11_108292785_108292785_C_T	11:108292785:C:T	1		PVS1;PM2	11	108292785	108292785	C	T	stopgain	ATM	NM_000051	exon30	c.C4603T	p.Q1535X,	11q22.3	.	8.238e-06	0	0	0	0	0	0	6.057e-05	4.065e-06	0	0	0	0	0	0	0	3.249e-05	.	.	.	.	.	.	.	.	.	.	.	.	.	.	.
11_108293324_108293324_-_T	11:108293324:I:1	4		PVS1;PM2;PS1	11	108293324	108293324	-	T	frameshift insertion	ATM	NM_000051	exon31	c.4624dupT	p.L1541fs,	11q22.3	.	.	.	.	.	.	.	.	.	4.333e-06	0	0	0	0	0	9.535e-06	0	0	.	.	.	.	.	.	.	.	.	.	180462	Hereditary_cancer-predisposing_syndrome	MedGen:C0027672,SNOMED_CT:699346009	criteria_provided,_single_submitter	Pathogenic
11_108295002_108295002_C_T	11:108295002:C:T	6		PVS1;PM2;PS1	11	108295002	108295002	C	T	stopgain	ATM	NM_000051	exon32	c.C4852T	p.R1618X,	11q22.3	.	8.239e-06	0	0	0	0	0	0	6.056e-05	4.063e-06	0	0	0	0	0	0	0	3.249e-05	.	.	.	.	.	.	.	.	.	.	183303	Ataxia-telangiectasia_syndrome|Hereditary_cancer-predisposing_syndrome|not_provided	MedGen:C0004135,OMIM:208900,Orphanet:ORPHA100,SNOMED_CT:68504005|MedGen:C0027672,SNOMED_CT:699346009|MedGen:CN517202	criteria_provided,_multiple_submitters,_no_conflicts	Pathogenic
11_108299863_108299863_A_-	11:108299862:D:1	5		PVS1;PM2	11	108299863	108299863	A	-	frameshift deletion	ATM	NM_000051	exon34	c.5155delA	p.N1719fs,	11q22.3	.	.	.	.	.	.	.	.	.	.	.	.	.	.	.	.	.	.	.	.	.	.	.	.	.	.	.	.	.	.	.	.	.
11_108301672_108301672_-_A	11:108301672:I:1	1		PVS1;PM2;PS1	11	108301672	108301672	-	A	frameshift insertion	ATM	NM_000051	exon35	c.5203dupA	p.V1734fs,	11q22.3	.	.	.	.	.	.	.	.	.	.	.	.	.	.	.	.	.	.	.	.	.	.	.	.	.	.	.	.	240978	Ataxia-telangiectasia_syndrome	MedGen:C0004135,OMIM:208900,Orphanet:ORPHA100,SNOMED_CT:68504005	criteria_provided,_single_submitter	Pathogenic
11_108301706_108301706_G_-	11:108301705:D:1	1		PVS1;PM2	11	108301706	108301706	G	-	frameshift deletion	ATM	NM_000051	exon35	c.5236delG	p.G1746fs,	11q22.3	.	.	.	.	.	.	.	.	.	.	.	.	.	.	.	.	.	.	.	.	.	.	.	.	.	.	.	.	.	.	.	.	.
11_108301760_108301760_C_-	11:108301759:D:1	8		PVS1;PM2;PS1	11	108301760	108301760	C	-	frameshift deletion	ATM	NM_000051	exon35	c.5290delC	p.L1764fs,	11q22.3	.	8.252e-06	0	0	0	0	1.5e-05	0	0	8.134e-06	0	0	0	0	0	1.796e-05	0	0	.	.	.	.	.	.	.	.	.	.	132862	Ataxia-telangiectasia_syndrome|Hereditary_cancer-predisposing_syndrome|not_provided	MedGen:C0004135,OMIM:208900,Orphanet:ORPHA100,SNOMED_CT:68504005|MedGen:C0027672,SNOMED_CT:699346009|MedGen:CN517202	criteria_provided,_multiple_submitters,_no_conflicts	Pathogenic/Likely_pathogenic
11_108302877_108302877_A_-	11:108302876:D:1	1		PVS1;PM2	11	108302877	108302877	A	-	frameshift deletion	ATM	NM_000051	exon36	c.5344delA	p.K1782fs,	11q22.3	.	.	.	.	.	.	.	.	.	.	.	.	.	.	.	.	.	.	.	.	.	.	.	.	.	.	.	.	.	.	.	.	.
11_108302895_108302895_G_-	11:108302894:D:1	1		PVS1;PM2	11	108302895	108302895	G	-	frameshift deletion	ATM	NM_000051	exon36	c.5362delG	p.G1788fs,	11q22.3	.	.	.	.	.	.	.	.	.	.	.	.	.	.	.	.	.	.	.	.	.	.	.	.	.	.	.	.	.	.	.	.	.
11_108302949_108302949_A_-	11:108302948:D:1	2		PVS1;PM2;PS1	11	108302949	108302949	A	-	stopgain	ATM	NM_000051	exon36	c.5416delA	p.I1806X,	11q22.3	.	.	.	.	.	.	.	.	.	.	.	.	.	.	.	.	.	.	.	.	.	.	.	.	.	.	.	.	244618	not_provided	MedGen:CN517202	criteria_provided,_single_submitter	Likely_pathogenic
11_108304693_108304693_C_T	11:108304693:C:T	4		PVS1;PM2;PS1	11	108304693	108304693	C	T	stopgain	ATM	NM_000051	exon37	c.C5515T	p.Q1839X,	11q22.3	.	.	.	.	.	.	.	.	.	.	.	.	.	.	.	.	.	.	.	.	.	.	.	.	.	.	.	.	186801	Ataxia-telangiectasia_syndrome	MedGen:C0004135,OMIM:208900,Orphanet:ORPHA100,SNOMED_CT:68504005	criteria_provided,_multiple_submitters,_no_conflicts	Pathogenic/Likely_pathogenic
11_108304732_108304732_C_T	11:108304732:C:T	1		PVS1;PM2;PS1	11	108304732	108304732	C	T	stopgain	ATM	NM_000051	exon37	c.C5554T	p.Q1852X,	11q22.3	.	8.282e-06	0	0	0	0	1.507e-05	0	0	4.069e-06	0	0	0	0	0	8.981e-06	0	0	.	.	.	.	.	.	.	.	.	.	357913	Ataxia-telangiectasia_syndrome	MedGen:C0004135,OMIM:208900,Orphanet:ORPHA100,SNOMED_CT:68504005	criteria_provided,_single_submitter	Likely_pathogenic
11_108304769_108304769_-_A	11:108304769:I:1	1		PVS1;PM2	11	108304769	108304769	-	A	frameshift insertion	ATM	NM_000051	exon37	c.5592dupA	p.T1864fs,	11q22.3	.	.	.	.	.	.	.	.	.	.	.	.	.	.	.	.	.	.	.	.	.	.	.	.	.	.	.	.	.	.	.	.	.
11_108304801_108304801_C_T	11:108304801:C:T	25	P	PVS1;PM2;PS1	11	108304801	108304801	C	T	stopgain	ATM	NM_000051	exon37	c.C5623T	p.R1875X,	11q22.3	.	1.661e-05	0	0	0	0	3.018e-05	0	0	2.044e-05	0	0	0	0	4.604e-05	3.605e-05	0	0	.	.	.	.	.	.	.	.	7.7e-05	rs376603775	244622	Ataxia-telangiectasia_syndrome|Hereditary_cancer-predisposing_syndrome|not_provided	MedGen:C0004135,OMIM:208900,Orphanet:ORPHA100,SNOMED_CT:68504005|MedGen:C0027672,SNOMED_CT:699346009|MedGen:CN517202	criteria_provided,_multiple_submitters,_no_conflicts	Pathogenic
11_108304822_108304822_C_T	11:108304822:C:T	3		PVS1;PM2;PS1	11	108304822	108304822	C	T	stopgain	ATM	NM_000051	exon37	c.C5644T	p.R1882X,	11q22.3	.	.	.	.	.	.	.	.	.	.	.	.	.	.	.	.	.	.	.	.	.	.	.	.	.	.	.	.	186802	Ataxia-telangiectasia_syndrome|Hereditary_cancer-predisposing_syndrome|not_provided	MedGen:C0004135,OMIM:208900,Orphanet:ORPHA100,SNOMED_CT:68504005|MedGen:C0027672,SNOMED_CT:699346009|MedGen:CN517202	criteria_provided,_multiple_submitters,_no_conflicts	Pathogenic/Likely_pathogenic
11_108307901_108307902_AG_-	11:108307900:D:2	1		PVS1;PM2;PS1	11	108307901	108307902	AG	-	frameshift deletion	ATM	NM_000051	exon38	c.5679_5680del	p.S1893fs,	11q22.3	.	.	.	.	.	.	.	.	.	.	.	.	.	.	.	.	.	.	.	.	.	.	.	.	.	.	.	.	398271	Ataxia-telangiectasia_syndrome|Hereditary_cancer-predisposing_syndrome	MedGen:C0004135,OMIM:208900,Orphanet:ORPHA100,SNOMED_CT:68504005|MedGen:C0027672,SNOMED_CT:699346009	criteria_provided,_multiple_submitters,_no_conflicts	Pathogenic
11_108307928_108307928_-_A	11:108307928:I:1	13		PVS1;PM2;PS1	11	108307928	108307928	-	A	frameshift insertion	ATM	NM_000051	exon38	c.5707dupA	p.D1902fs,	11q22.3	.	.	.	.	.	.	.	.	.	8.132e-06	0	0	0	0	0	1.793e-05	0	0	.	.	.	.	.	.	.	.	8e-05	.	151130	Ataxia-telangiectasia_syndrome|Hereditary_cancer-predisposing_syndrome|not_provided	MedGen:C0004135,OMIM:208900,Orphanet:ORPHA100,SNOMED_CT:68504005|MedGen:C0027672,SNOMED_CT:699346009|MedGen:CN517202	criteria_provided,_multiple_submitters,_no_conflicts	Pathogenic/Likely_pathogenic
11_108310195_108310195_G_A	11:108310195:G:A	1		PVS1;PM2;PS1	11	108310195	108310195	G	A	stopgain	ATM	NM_000051	exon39	c.G5798A	p.W1933X,	11q22.3	.	.	.	.	.	.	.	.	.	.	.	.	.	.	.	.	.	.	.	.	.	.	.	.	.	.	.	.	234231	Ataxia-telangiectasia_syndrome|Hereditary_cancer-predisposing_syndrome|not_provided	MedGen:C0004135,OMIM:208900,Orphanet:ORPHA100,SNOMED_CT:68504005|MedGen:C0027672,SNOMED_CT:699346009|MedGen:CN517202	criteria_provided,_multiple_submitters,_no_conflicts	Pathogenic/Likely_pathogenic
11_108310287_108310287_A_T	11:108310287:A:T	2		PVS1;PM2;PS1	11	108310287	108310287	A	T	stopgain	ATM	NM_000051	exon39	c.A5890T	p.K1964X,	11q22.3	.	.	.	.	.	.	.	.	.	.	.	.	.	.	.	.	.	.	.	.	.	.	.	.	.	.	.	.	180479	Ataxia-telangiectasia_syndrome|Hereditary_cancer-predisposing_syndrome|not_provided	MedGen:C0004135,OMIM:208900,Orphanet:ORPHA100,SNOMED_CT:68504005|MedGen:C0027672,SNOMED_CT:699346009|MedGen:CN517202	criteria_provided,_multiple_submitters,_no_conflicts	Pathogenic/Likely_pathogenic
11_108310306_108310306_A_-	11:108310305:D:1	3		PVS1;PM2;PS1	11	108310306	108310306	A	-	frameshift deletion	ATM	NM_000051	exon39	c.5909delA	p.Q1970fs,	11q22.3	.	.	.	.	.	.	.	.	.	.	.	.	.	.	.	.	.	.	.	.	.	.	.	.	.	.	.	.	151765	Ataxia-telangiectasia_syndrome|Hereditary_cancer-predisposing_syndrome|not_provided	MedGen:C0004135,OMIM:208900,Orphanet:ORPHA100,SNOMED_CT:68504005|MedGen:C0027672,SNOMED_CT:699346009|MedGen:CN517202	criteria_provided,_multiple_submitters,_no_conflicts	Pathogenic/Likely_pathogenic
11_108312424_108312424_G_T	11:108312424:G:T	2		PVS1;PM2;PS1	11	108312424	108312424	G	T	stopgain	ATM	NM_000051	exon40	c.G5932T	p.E1978X,	11q22.3	.	6.606e-05	0	0	0	0	0.0001	0.0011	0	4.877e-05	0	0	0	0	0	9.858e-05	0.0002	0	.	.	.	.	.	.	.	.	.	.	132871	Ataxia-telangiectasia_syndrome|Hereditary_cancer-predisposing_syndrome|Familial_cancer_of_breast|not_provided	MedGen:C0004135,OMIM:208900,Orphanet:ORPHA100,SNOMED_CT:68504005|MedGen:C0027672,SNOMED_CT:699346009|MedGen:C0346153,OMIM:114480,Orphanet:ORPHA227535,SNOMED_CT:254843006|MedGen:CN517202	criteria_provided,_multiple_submitters,_no_conflicts	Pathogenic
11_108315830_108315830_-_C	11:108315830:I:1	1		PVS1;PM2;PS1	11	108315830	108315830	-	C	frameshift insertion	ATM	NM_000051	exon41	c.6015dupC	p.L2005fs,	11q22.3	.	.	.	.	.	.	.	.	.	.	.	.	.	.	.	.	.	.	.	.	.	.	.	.	.	.	.	.	484615	Hereditary_cancer-predisposing_syndrome	MedGen:C0027672,SNOMED_CT:699346009	criteria_provided,_single_submitter	Pathogenic
11_108315898_108315898_C_T	11:108315898:C:T	1		PVS1;PM2;PS1	11	108315898	108315898	C	T	stopgain	ATM	NM_000051	exon41	c.C6082T	p.Q2028X,	11q22.3	.	.	.	.	.	.	.	.	.	4.062e-06	0	0	0	0	0	8.953e-06	0	0	.	.	.	.	.	.	.	.	.	.	234244	Hereditary_cancer-predisposing_syndrome	MedGen:C0027672,SNOMED_CT:699346009	criteria_provided,_single_submitter	Pathogenic
11_108316015_108316015_C_T	11:108316015:C:T	2		PVS1;PM2;PS1	11	108316015	108316015	C	T	stopgain	ATM	NM_000051	exon42	c.C6100T	p.R2034X,	11q22.3	.	.	.	.	.	.	.	.	.	4.063e-06	0	0	0	0	0	0	0	3.25e-05	3.229e-05	0	0	0	0	0	6.665e-05	0	.	.	132874	Ataxia-telangiectasia_syndrome|Hereditary_cancer-predisposing_syndrome|not_provided	MedGen:C0004135,OMIM:208900,Orphanet:ORPHA100,SNOMED_CT:68504005|MedGen:C0027672,SNOMED_CT:699346009|MedGen:CN517202	criteria_provided,_multiple_submitters,_no_conflicts	Pathogenic/Likely_pathogenic
11_108316059_108316060_AT_-	11:108316058:D:2	1		PVS1;PM2	11	108316059	108316060	AT	-	frameshift deletion	ATM	NM_000051	exon42	c.6144_6145del	p.T2048fs,	11q22.3	.	.	.	.	.	.	.	.	.	.	.	.	.	.	.	.	.	.	.	.	.	.	.	.	.	.	.	.	.	.	.	.	.
11_108316069_108316069_G_A	11:108316069:G:A	7		PM2;PS1	11	108316069	108316069	G	A	nonsynonymous SNV	ATM	NM_000051	exon42	c.G6154A	p.E2052K,	11q22.3	.	6.6e-05	9.63e-05	0	0	0	3e-05	0	0.0003	6.093e-05	6.535e-05	0	0	0	0	1.791e-05	0	0.0004	3.229e-05	0	0	0	0	0	6.664e-05	0	.	rs202206540	180484	Ataxia-telangiectasia_syndrome|Hereditary_cancer-predisposing_syndrome|not_specified	MedGen:C0004135,OMIM:208900,Orphanet:ORPHA100,SNOMED_CT:68504005|MedGen:C0027672,SNOMED_CT:699346009|MedGen:CN169374	criteria_provided,_conflicting_interpretations	Conflicting_interpretations_of_pathogenicity
11_108316080_108316080_C_-	11:108316079:D:1	1		PVS1;PM2	11	108316080	108316080	C	-	frameshift deletion	ATM	NM_000051	exon42	c.6165delC	p.I2055fs,	11q22.3	.	.	.	.	.	.	.	.	.	.	.	.	.	.	.	.	.	.	.	.	.	.	.	.	.	.	.	.	.	.	.	.	.
11_108316102_108316102_G_T	11:108316102:G:T	1		PVS1;PM2	11	108316102	108316102	G	T	stopgain	ATM	NM_000051	exon42	c.G6187T	p.G2063X,	11q22.3	.	.	.	.	.	.	.	.	.	.	.	.	.	.	.	.	.	.	.	.	.	.	.	.	.	.	.	.	.	.	.	.	.
11_108317401_108317401_T_-	11:108317400:D:1	2		PVS1;PM2;PS1	11	108317401	108317401	T	-	frameshift deletion	ATM	NM_000051	exon43	c.6227delT	p.I2076fs,	11q22.3	.	.	.	.	.	.	.	.	.	.	.	.	.	.	.	.	.	.	.	.	.	.	.	.	.	.	.	.	183348	Ataxia-telangiectasia_syndrome|Hereditary_cancer-predisposing_syndrome|Breast_cancer,_susceptibility_to|not_provided	MedGen:C0004135,OMIM:208900,Orphanet:ORPHA100,SNOMED_CT:68504005|MedGen:C0027672,SNOMED_CT:699346009|MedGen:CN068448|MedGen:CN517202	criteria_provided,_multiple_submitters,_no_conflicts	Pathogenic
11_108317463_108317463_G_T	11:108317463:G:T	2		PVS1;PM2;PS1	11	108317463	108317463	G	T	stopgain	ATM	NM_000051	exon43	c.G6289T	p.E2097X,	11q22.3	.	.	.	.	.	.	.	.	.	.	.	.	.	.	.	.	.	.	.	.	.	.	.	.	.	.	.	.	476214	Hereditary_cancer-predisposing_syndrome	MedGen:C0027672,SNOMED_CT:699346009	criteria_provided,_multiple_submitters,_no_conflicts	Pathogenic
11_108320009_108320009_-_TT	11:108320009:I:2	10		PVS1;PM2;PS1	11	108320009	108320009	-	TT	frameshift insertion	ATM	NM_000051	exon44	c.6403_6404insTT	p.L2135fs,	11q22.3	.	8.252e-06	0	0	0	0	1.501e-05	0	0	4.09e-06	0	0	0	0	0	9.086e-06	0	0	3.23e-05	0.0001	0	0	0	0	0	0	.	.	222101	Ataxia-telangiectasia_syndrome|Hereditary_cancer-predisposing_syndrome|not_provided	MedGen:C0004135,OMIM:208900,Orphanet:ORPHA100,SNOMED_CT:68504005|MedGen:C0027672,SNOMED_CT:699346009|MedGen:CN517202	criteria_provided,_multiple_submitters,_no_conflicts	Pathogenic/Likely_pathogenic
11_108320018_108320019_AG_-	11:108320017:D:2	3		PVS1;PM2;PS1	11	108320018	108320019	AG	-	frameshift deletion	ATM	NM_000051	exon44	c.6412_6413del	p.R2138fs,	11q22.3	.	.	.	.	.	.	.	.	.	.	.	.	.	.	.	.	.	.	.	.	.	.	.	.	.	.	.	.	214914	Ataxia-telangiectasia_syndrome|not_specified|not_provided	MedGen:C0004135,OMIM:208900,Orphanet:ORPHA100,SNOMED_CT:68504005|MedGen:CN169374|MedGen:CN517202	criteria_provided,_multiple_submitters,_no_conflicts	Pathogenic/Likely_pathogenic
11_108321314_108321314_G_T	11:108321314:G:T	1		PVS1;PM2	11	108321314	108321314	G	T	stopgain	ATM	NM_000051	exon45	c.G6466T	p.E2156X,	11q22.3	.	.	.	.	.	.	.	.	.	.	.	.	.	.	.	.	.	.	.	.	.	.	.	.	.	.	.	.	.	.	.	.	.
11_108325407_108325407_-_T	11:108325407:I:1	1		PVS1;PM2	11	108325407	108325407	-	T	frameshift insertion	ATM	NM_000051	exon46	c.6671dupT	p.M2224fs,	11q22.3	.	.	.	.	.	.	.	.	.	.	.	.	.	.	.	.	.	.	.	.	.	.	.	.	.	.	.	.	.	.	.	.	.
11_108325416_108325416_C_T	11:108325416:C:T	5		PM2;PS1	11	108325416	108325416	C	T	nonsynonymous SNV	ATM	NM_000051	exon46	c.C6679T	p.R2227C,	11q22.3	.	.	.	.	.	.	.	.	.	.	.	.	.	.	.	.	.	.	.	.	.	.	.	.	.	.	.	rs564652222	180494	Ataxia-telangiectasia_syndrome|Hereditary_cancer-predisposing_syndrome|not_provided	MedGen:C0004135,OMIM:208900,Orphanet:ORPHA100,SNOMED_CT:68504005|MedGen:C0027672,SNOMED_CT:699346009|MedGen:CN517202	criteria_provided,_multiple_submitters,_no_conflicts	Pathogenic
11_108326116_108326116_-_TT	11:108326116:I:2	1		PVS1;PM2	11	108326116	108326116	-	TT	frameshift insertion	ATM	NM_000051	exon47	c.6866_6867insTT	p.S2289fs,	11q22.3	.	.	.	.	.	.	.	.	.	.	.	.	.	.	.	.	.	.	.	.	.	.	.	.	.	.	.	.	.	.	.	.	.
11_108326164_108326165_AG_-	11:108326163:D:2	3		PVS1;PM2;PS1	11	108326164	108326165	AG	-	frameshift deletion	ATM	NM_000051	exon47	c.6914_6915del	p.Q2305fs,	11q22.3	.	.	.	.	.	.	.	.	.	.	.	.	.	.	.	.	.	.	.	.	.	.	.	.	.	.	.	.	241003	Ataxia-telangiectasia_syndrome|not_provided	MedGen:C0004135,OMIM:208900,Orphanet:ORPHA100,SNOMED_CT:68504005|MedGen:CN517202	criteria_provided,_multiple_submitters,_no_conflicts	Pathogenic
11_108327665_108327665_-_A	11:108327665:I:1	10		PVS1;PM2;PS1	11	108327665	108327665	-	A	frameshift insertion	ATM	NM_000051	exon48	c.6997dupA	p.L2332fs,	11q22.3	.	.	.	.	.	.	.	.	.	8.136e-06	0	0	0	0	0	1.796e-05	0	0	3.229e-05	0	0	0	0	0	6.664e-05	0	.	.	150532	Ataxia-telangiectasia_syndrome|Hereditary_cancer-predisposing_syndrome|not_provided	MedGen:C0004135,OMIM:208900,Orphanet:ORPHA100,SNOMED_CT:68504005|MedGen:C0027672,SNOMED_CT:699346009|MedGen:CN517202	criteria_provided,_multiple_submitters,_no_conflicts	Pathogenic/Likely_pathogenic
11_108327682_108327682_T_C	11:108327682:T:C	2		PM2;PS1	11	108327682	108327682	T	C	nonsynonymous SNV	ATM	NM_000051	exon48	c.T7013C	p.L2338P,	11q22.3	.	.	.	.	.	.	.	.	.	.	.	.	.	.	.	.	.	.	.	.	.	.	.	.	.	.	.	.	484647	Hereditary_cancer-predisposing_syndrome	MedGen:C0027672,SNOMED_CT:699346009	criteria_provided,_single_submitter	Likely_pathogenic
11_108327701_108327701_G_A	11:108327701:G:A	3		PVS1;PM2;PS1	11	108327701	108327701	G	A	stopgain	ATM	NM_000051	exon48	c.G7032A	p.W2344X,	11q22.3	.	.	.	.	.	.	.	.	.	1.22e-05	0	8.936e-05	0	0	0	0	0	0	.	.	.	.	.	.	.	.	.	.	421084	Ataxia-telangiectasia_syndrome|Hereditary_cancer-predisposing_syndrome	MedGen:C0004135,OMIM:208900,Orphanet:ORPHA100,SNOMED_CT:68504005|MedGen:C0027672,SNOMED_CT:699346009	criteria_provided,_multiple_submitters,_no_conflicts	Pathogenic
11_108327741_108327741_C_T	11:108327741:C:T	1		PVS1;PM2	11	108327741	108327741	C	T	stopgain	ATM	NM_000051	exon48	c.C7072T	p.Q2358X,	11q22.3	.	.	.	.	.	.	.	.	.	4.071e-06	0	0	0	0	0	8.988e-06	0	0	.	.	.	.	.	.	.	.	.	.	.	.	.	.	.
11_108329027_108329027_G_T	11:108329027:G:T	1		PVS1;PM2;PS1	11	108329027	108329027	G	T	stopgain	ATM	NM_000051	exon49	c.G7096T	p.E2366X,	11q22.3	.	.	.	.	.	.	.	.	.	4.062e-06	0	0	0	0	0	8.952e-06	0	0	.	.	.	.	.	.	.	.	.	.	151058	Ataxia-telangiectasia_syndrome|Hereditary_cancer-predisposing_syndrome	MedGen:C0004135,OMIM:208900,Orphanet:ORPHA100,SNOMED_CT:68504005|MedGen:C0027672,SNOMED_CT:699346009	criteria_provided,_multiple_submitters,_no_conflicts	Pathogenic/Likely_pathogenic
11_108329202_108329202_T_G	11:108329202:T:G	37	P	PM2;PS1	11	108329202	108329202	T	G	nonsynonymous SNV	ATM	NM_000051	exon49	c.T7271G	p.V2424G,	11q22.3	.	2.559e-05	0	0	0	0	4.686e-05	0	0	4.474e-05	0	2.979e-05	0	0	0	8.974e-05	0	0	9.697e-05	0	0	0	0	0	0.0002	0	7.7e-05	rs28904921	18062	Neoplasm_of_the_breast|Ataxia-telangiectasia_syndrome|Hereditary_cancer-predisposing_syndrome|Familial_cancer_of_breast|Ataxia-telangiectasia_variant|T-cell_prolymphocytic_leukemia|Breast_cancer,_susceptibility_to|not_specified|not_provided	Human_Phenotype_Ontology:HP:0100013,MeSH:D001943,MedGen:C1458155,Orphanet:ORPHA180250,SNOMED_CT:126926005|MedGen:C0004135,OMIM:208900,Orphanet:ORPHA100,SNOMED_CT:68504005|MedGen:C0027672,SNOMED_CT:699346009|MedGen:C0346153,OMIM:114480,Orphanet:ORPHA227535,SNOMED_CT:254843006|MedGen:C1876175,Orphanet:ORPHA370109|MedGen:C2363142,Orphanet:ORPHA86871|MedGen:CN068448|MedGen:CN169374|MedGen:CN517202	criteria_provided,_multiple_submitters,_no_conflicts	Pathogenic/Likely_pathogenic,_risk_factor
11_108329212_108329212_-_AA	11:108329212:I:2	1		PVS1;PM2	11	108329212	108329212	-	AA	frameshift insertion	ATM	NM_000051	exon49	c.7281_7282insAA	p.L2427fs,	11q22.3	.	.	.	.	.	.	.	.	.	.	.	.	.	.	.	.	.	.	.	.	.	.	.	.	.	.	.	.	.	.	.	.	.
11_108329222_108329223_AA_-	11:108329221:D:2	1		PVS1;PM2;PS1	11	108329222	108329223	AA	-	frameshift deletion	ATM	NM_000051	exon49	c.7291_7292del	p.K2431fs,	11q22.3	.	.	.	.	.	.	.	.	.	.	.	.	.	.	.	.	.	.	.	.	.	.	.	.	.	.	.	.	398433	Ataxia-telangiectasia_syndrome	MedGen:C0004135,OMIM:208900,Orphanet:ORPHA100,SNOMED_CT:68504005	criteria_provided,_single_submitter	Pathogenic
11_108330217_108330217_C_A	11:108330217:C:A	2		PVS1;PM2;PS1	11	108330217	108330217	C	A	stopgain	ATM	NM_000051	exon50	c.C7311A	p.Y2437X,	11q22.3	.	.	.	.	.	.	.	.	.	.	.	.	.	.	.	.	.	.	.	.	.	.	.	.	.	.	.	.	461578	Ataxia-telangiectasia_syndrome	MedGen:C0004135,OMIM:208900,Orphanet:ORPHA100,SNOMED_CT:68504005	criteria_provided,_single_submitter	Pathogenic
11_108330233_108330233_C_G	11:108330233:C:G	1		PM2;PM5	11	108330233	108330233	C	G	nonsynonymous SNV	ATM	NM_000051	exon50	c.C7327G	p.R2443G,	11q22.3	.	.	.	.	.	.	.	.	.	.	.	.	.	.	.	.	.	.	.	.	.	.	.	.	.	.	.	.	.	.	.	.	.
11_108330234_108330234_G_A	11:108330234:G:A	5		PM2;PS1	11	108330234	108330234	G	A	nonsynonymous SNV	ATM	NM_000051	exon50	c.G7328A	p.R2443Q,	11q22.3	.	8.334e-06	0	0	0	0	0	0	6.093e-05	8.133e-06	0	0	0	0	0	8.974e-06	0	3.249e-05	3.228e-05	0	0	0	0	0	6.663e-05	0	.	.	151925	Ataxia-telangiectasia_syndrome|Hereditary_cancer-predisposing_syndrome|not_specified	MedGen:C0004135,OMIM:208900,Orphanet:ORPHA100,SNOMED_CT:68504005|MedGen:C0027672,SNOMED_CT:699346009|MedGen:CN169374	criteria_provided,_multiple_submitters,_no_conflicts	Uncertain_significance
11_108330274_108330275_AG_-	11:108330273:D:2	1		PVS1;PM2	11	108330274	108330275	AG	-	frameshift deletion	ATM	NM_000051	exon50	c.7368_7369del	p.K2456fs,	11q22.3	.	.	.	.	.	.	.	.	.	.	.	.	.	.	.	.	.	.	.	.	.	.	.	.	.	.	.	.	.	.	.	.	.
11_108330362_108330362_C_T	11:108330362:C:T	1		PVS1;PM2;PS1	11	108330362	108330362	C	T	stopgain	ATM	NM_000051	exon50	c.C7456T	p.R2486X,	11q22.3	.	.	.	.	.	.	.	.	.	1.219e-05	0	2.978e-05	0	0	0	0	0	6.498e-05	.	.	.	.	.	.	.	.	.	.	132902	Ataxia-telangiectasia_syndrome|Hereditary_cancer-predisposing_syndrome|not_provided	MedGen:C0004135,OMIM:208900,Orphanet:ORPHA100,SNOMED_CT:68504005|MedGen:C0027672,SNOMED_CT:699346009|MedGen:CN517202	criteria_provided,_multiple_submitters,_no_conflicts	Pathogenic
11_108330369_108330369_G_A	11:108330369:G:A	1		PM2;PS1	11	108330369	108330369	G	A	nonsynonymous SNV	ATM	NM_000051	exon50	c.G7463A	p.C2488Y,	11q22.3	.	1.648e-05	0	0	0	0	2.997e-05	0	0	8.129e-06	0	0	0	0	0	1.794e-05	0	0	.	.	.	.	.	.	.	.	.	.	183392	Ataxia-telangiectasia_syndrome|Hereditary_cancer-predisposing_syndrome|Hereditary_cancer|not_provided	MedGen:C0004135,OMIM:208900,Orphanet:ORPHA100,SNOMED_CT:68504005|MedGen:C0027672,SNOMED_CT:699346009|MedGen:C1333600|MedGen:CN517202	criteria_provided,_conflicting_interpretations	Conflicting_interpretations_of_pathogenicity
11_108331442_108331445_AGAG_-	11:108331441:D:4	1		PVS1;PM2;PS1	11	108331442	108331445	AGAG	-	frameshift deletion	ATM	NM_000051	exon51	c.7516_7517del	p.R2506fs,	11q22.3	.	.	.	.	.	.	.	.	.	8.148e-06	0	0	0	0	0	8.985e-06	0	3.261e-05	.	.	.	.	.	.	.	.	.	.	151361	Ataxia-telangiectasia_syndrome|Hereditary_cancer-predisposing_syndrome|not_provided	MedGen:C0004135,OMIM:208900,Orphanet:ORPHA100,SNOMED_CT:68504005|MedGen:C0027672,SNOMED_CT:699346009|MedGen:CN517202	criteria_provided,_multiple_submitters,_no_conflicts	Pathogenic
11_108331470_108331470_T_A	11:108331470:T:A	2		PVS1;PM2	11	108331470	108331470	T	A	stopgain	ATM	NM_000051	exon51	c.T7542A	p.Y2514X,	11q22.3	.	.	.	.	.	.	.	.	.	.	.	.	.	.	.	.	.	.	.	.	.	.	.	.	.	.	.	.	.	.	.	.	.
11_108331516_108331516_A_T	11:108331516:A:T	2		PVS1;PM2	11	108331516	108331516	A	T	stopgain	ATM	NM_000051	exon51	c.A7588T	p.K2530X,	11q22.3	.	.	.	.	.	.	.	.	.	.	.	.	.	.	.	.	.	.	.	.	.	.	.	.	.	.	.	.	.	.	.	.	.
11_108331554_108331558_TAATG_-	11:108331553:D:5	1		PVS1;PM2;PS1	11	108331554	108331558	TAATG	-	frameshift deletion	ATM	NM_000051	exon51	c.7626_7629del	p.N2542fs,	11q22.3	.	8.374e-06	0	0	0	0	1.524e-05	0	0	4.076e-06	0	0	0	0	0	8.974e-06	0	0	.	.	.	.	.	.	.	.	.	.	234329	Ataxia-telangiectasia_syndrome|Hereditary_cancer-predisposing_syndrome	MedGen:C0004135,OMIM:208900,Orphanet:ORPHA100,SNOMED_CT:68504005|MedGen:C0027672,SNOMED_CT:699346009	criteria_provided,_multiple_submitters,_no_conflicts	Pathogenic
11_108331885_108331893_TCTAGAATT_-	11:108331884:D:9	32	LP	PM2;PS1	11	108331885	108331893	TCTAGAATT	-	nonframeshift deletion	ATM	NM_000051	exon52	c.7636_7644del	p.2546_2548del,	11q22.3	.	1.653e-05	0	0	0	0	3.004e-05	0	0	2.033e-05	6.54e-05	0	0	0	0	3.588e-05	0	0	.	.	.	.	.	.	.	.	0.0009	.	18058	Neoplasm_of_the_breast|Ataxia-telangiectasia_syndrome|Hereditary_cancer-predisposing_syndrome|Ataxia-telangiectasia,_complementation_group_E|T-cell_prolymphocytic_leukemia|not_provided	Human_Phenotype_Ontology:HP:0100013,MeSH:D001943,MedGen:C1458155,Orphanet:ORPHA180250,SNOMED_CT:126926005|MedGen:C0004135,OMIM:208900,Orphanet:ORPHA100,SNOMED_CT:68504005|MedGen:C0027672,SNOMED_CT:699346009|MedGen:C1859616|MedGen:C2363142,Orphanet:ORPHA86871|MedGen:CN517202	criteria_provided,_multiple_submitters,_no_conflicts	Pathogenic
11_108331917_108331920_TTTG_-	11:108331916:D:4	1		PVS1;PM2;PS1	11	108331917	108331920	TTTG	-	frameshift deletion	ATM	NM_000051	exon52	c.7668_7671del	p.T2556fs,	11q22.3	.	.	.	.	.	.	.	.	.	.	.	.	.	.	.	.	.	.	.	.	.	.	.	.	.	.	.	.	525913	Ataxia-telangiectasia_syndrome	MedGen:C0004135,OMIM:208900,Orphanet:ORPHA100,SNOMED_CT:68504005	criteria_provided,_single_submitter	Pathogenic
11_108331951_108331952_AG_-	11:108331950:D:2	1		PVS1;PM2;PS1	11	108331951	108331952	AG	-	frameshift deletion	ATM	NM_000051	exon52	c.7702_7703del	p.R2568fs,	11q22.3	.	1.651e-05	0	0.0002	0	0	0	0	0	2.033e-05	0	0.0001	0	0	0	0	0	0	.	.	.	.	.	.	.	.	.	.	222116	Ataxia-telangiectasia_syndrome|Hereditary_cancer-predisposing_syndrome|not_provided	MedGen:C0004135,OMIM:208900,Orphanet:ORPHA100,SNOMED_CT:68504005|MedGen:C0027672,SNOMED_CT:699346009|MedGen:CN517202	criteria_provided,_multiple_submitters,_no_conflicts	Pathogenic/Likely_pathogenic
11_108332026_108332026_C_T	11:108332026:C:T	1		PVS1;PM2;PS1	11	108332026	108332026	C	T	stopgain	ATM	NM_000051	exon52	c.C7777T	p.Q2593X,	11q22.3	.	8.308e-06	0	0	0	0	1.512e-05	0	0	4.071e-06	0	0	0	0	0	8.991e-06	0	0	.	.	.	.	.	.	.	.	.	.	484437	Ataxia-telangiectasia_syndrome|Hereditary_cancer-predisposing_syndrome	MedGen:C0004135,OMIM:208900,Orphanet:ORPHA100,SNOMED_CT:68504005|MedGen:C0027672,SNOMED_CT:699346009	criteria_provided,_multiple_submitters,_no_conflicts	Pathogenic
11_108332789_108332789_A_G	11:108332789:A:G	3		PM2;PS1	11	108332789	108332789	A	G	nonsynonymous SNV	ATM	NM_000051	exon53	c.A7816G	p.I2606V,	11q22.3	.	1.673e-05	0	0	0	0	3.053e-05	0	0	1.63e-05	0	0	0	0	0	3.597e-05	0	0	.	.	.	.	.	.	.	.	7.7e-05	rs376824528	183407	Ataxia-telangiectasia_syndrome|Hereditary_cancer-predisposing_syndrome|Hereditary_breast_and_ovarian_cancer_syndrome|not_specified|not_provided	MedGen:C0004135,OMIM:208900,Orphanet:ORPHA100,SNOMED_CT:68504005|MedGen:C0027672,SNOMED_CT:699346009|MedGen:C0677776,Orphanet:ORPHA145|MedGen:CN169374|MedGen:CN517202	criteria_provided,_conflicting_interpretations	Conflicting_interpretations_of_pathogenicity
11_108332808_108332808_-_GA	11:108332808:I:2	2		PVS1;PM2;PS1	11	108332808	108332808	-	GA	frameshift insertion	ATM	NM_000051	exon53	c.7835_7836insGA	p.R2612fs,	11q22.3	.	.	.	.	.	.	.	.	.	.	.	.	.	.	.	.	.	.	.	.	.	.	.	.	.	.	.	.	180508	Ataxia-telangiectasia_syndrome|not_provided	MedGen:C0004135,OMIM:208900,Orphanet:ORPHA100,SNOMED_CT:68504005|MedGen:CN517202	criteria_provided,_multiple_submitters,_no_conflicts	Pathogenic/Likely_pathogenic
11_108332851_108332855_TTATA_-	11:108332850:D:5	4		PVS1;PM2;PS1	11	108332851	108332855	TTATA	-	frameshift deletion	ATM	NM_000051	exon53	c.7878_7882del	p.A2626fs,	11q22.3	.	.	.	.	.	.	.	.	.	4.072e-06	0	0	0	0	0	8.98e-06	0	0	.	.	.	.	.	.	.	.	.	.	234341	Ataxia-telangiectasia_syndrome|Hereditary_cancer-predisposing_syndrome|not_provided	MedGen:C0004135,OMIM:208900,Orphanet:ORPHA100,SNOMED_CT:68504005|MedGen:C0027672,SNOMED_CT:699346009|MedGen:CN517202	criteria_provided,_multiple_submitters,_no_conflicts	Pathogenic
11_108332862_108332862_T_G	11:108332862:T:G	1		PVS1;PM2	11	108332862	108332862	T	G	stopgain	ATM	NM_000051	exon53	c.T7889G	p.L2630X,	11q22.3	.	.	.	.	.	.	.	.	.	.	.	.	.	.	.	.	.	.	.	.	.	.	.	.	.	.	.	.	.	.	.	.	.
11_108332886_108332886_G_A	11:108332886:G:A	1		PVS1;PM2;PS1	11	108332886	108332886	G	A	stopgain	ATM	NM_000051	exon53	c.G7913A	p.W2638X,	11q22.3	.	8.298e-06	9.743e-05	0	0	0	0	0	0	4.079e-06	6.542e-05	0	0	0	0	0	0	0	0.0001	0.0003	0	0	0	0	0	0.001	7.7e-05	rs377349459	150947	Ataxia-telangiectasia_syndrome|Hereditary_cancer-predisposing_syndrome|not_provided	MedGen:C0004135,OMIM:208900,Orphanet:ORPHA100,SNOMED_CT:68504005|MedGen:C0027672,SNOMED_CT:699346009|MedGen:CN517202	criteria_provided,_multiple_submitters,_no_conflicts	Pathogenic/Likely_pathogenic
11_108332894_108332894_C_T	11:108332894:C:T	2		PVS1;PM2;PS1	11	108332894	108332894	C	T	stopgain	ATM	NM_000051	exon53	c.C7921T	p.Q2641X,	11q22.3	.	8.314e-06	0	0	0	0	1.512e-05	0	0	4.085e-06	0	0	0	0	0	8.983e-06	0	0	.	.	.	.	.	.	.	.	.	.	475884	Ataxia-telangiectasia_syndrome|Hereditary_cancer-predisposing_syndrome	MedGen:C0004135,OMIM:208900,Orphanet:ORPHA100,SNOMED_CT:68504005|MedGen:C0027672,SNOMED_CT:699346009	criteria_provided,_multiple_submitters,_no_conflicts	Pathogenic
11_108333900_108333900_C_-	11:108333899:D:1	1		PVS1;PM2	11	108333900	108333900	C	-	frameshift deletion	ATM	NM_000051	exon54	c.7942delC	p.P2648fs,	11q22.3	.	.	.	.	.	.	.	.	.	.	.	.	.	.	.	.	.	.	.	.	.	.	.	.	.	.	.	.	.	.	.	.	.
11_108333924_108333924_C_G	11:108333924:C:G	2		PM2;PM5	11	108333924	108333924	C	G	nonsynonymous SNV	ATM	NM_000051	exon54	c.C7966G	p.L2656V,	11q22.3	.	.	.	.	.	.	.	.	.	.	.	.	.	.	.	.	.	.	.	.	.	.	.	.	.	.	.	.	.	.	.	.	.
11_108333943_108333943_T_A	11:108333943:T:A	1		PM2;PS1	11	108333943	108333943	T	A	nonsynonymous SNV	ATM	NM_000051	exon54	c.T7985A	p.V2662D,	11q22.3	.	.	.	.	.	.	.	.	.	.	.	.	.	.	.	.	.	.	.	.	.	.	.	.	.	.	.	.	212912	Ataxia-telangiectasia_syndrome	MedGen:C0004135,OMIM:208900,Orphanet:ORPHA100,SNOMED_CT:68504005	criteria_provided,_single_submitter	Pathogenic
11_108333955_108333955_-_T	11:108333955:I:1	3		PVS1;PM2;PS1	11	108333955	108333955	-	T	frameshift insertion	ATM	NM_000051	exon54	c.7998dupT	p.T2666fs,	11q22.3	.	.	.	.	.	.	.	.	.	.	.	.	.	.	.	.	.	.	.	.	.	.	.	.	.	.	.	.	132910	Ataxia-telangiectasia_syndrome|Hereditary_cancer-predisposing_syndrome	MedGen:C0004135,OMIM:208900,Orphanet:ORPHA100,SNOMED_CT:68504005|MedGen:C0027672,SNOMED_CT:699346009	criteria_provided,_multiple_submitters,_no_conflicts	Pathogenic/Likely_pathogenic
11_108334993_108335008_AATCTGGTGACTATAC_-	11:108334992:D:16	2		PVS1;PM2;PS1	11	108334993	108335008	AATCTGGTGACTATAC	-	frameshift deletion	ATM	NM_000051	exon55	c.8035_8050del	p.N2679fs,	11q22.3	.	.	.	.	.	.	.	.	.	.	.	.	.	.	.	.	.	.	3.229e-05	0	0	0	0	0	6.665e-05	0	.	.	183414	Ataxia-telangiectasia_syndrome|Hereditary_cancer-predisposing_syndrome	MedGen:C0004135,OMIM:208900,Orphanet:ORPHA100,SNOMED_CT:68504005|MedGen:C0027672,SNOMED_CT:699346009	criteria_provided,_multiple_submitters,_no_conflicts	Pathogenic
11_108335056_108335056_A_T	11:108335056:A:T	7		PVS1;PM2;PS1	11	108335056	108335056	A	T	stopgain	ATM	NM_000051	exon55	c.A8098T	p.K2700X,	11q22.3	.	.	.	.	.	.	.	.	.	.	.	.	.	.	.	.	.	.	.	.	.	.	.	.	.	.	.	.	357924	Ataxia-telangiectasia_syndrome	MedGen:C0004135,OMIM:208900,Orphanet:ORPHA100,SNOMED_CT:68504005	criteria_provided,_single_submitter	Likely_pathogenic
11_108335080_108335080_G_A	11:108335080:G:A	2		PM2;PS1	11	108335080	108335080	G	A	nonsynonymous SNV	ATM	NM_000051	exon55	c.G8122A	p.D2708N,	11q22.3	.	.	.	.	.	.	.	.	.	4.063e-06	0	0	0	0	0	0	0	3.249e-05	.	.	.	.	.	.	.	.	.	.	152505	Ataxia-telangiectasia_syndrome|Hereditary_cancer-predisposing_syndrome|not_provided	MedGen:C0004135,OMIM:208900,Orphanet:ORPHA100,SNOMED_CT:68504005|MedGen:C0027672,SNOMED_CT:699346009|MedGen:CN517202	criteria_provided,_multiple_submitters,_no_conflicts	Likely_pathogenic
11_108335105_108335105_T_C	11:108335105:T:C	4		PM2;PS1	11	108335105	108335105	T	C	nonsynonymous SNV	ATM	NM_000051	exon55	c.T8147C	p.V2716A,	11q22.3	.	4.124e-05	0	0	0	0.0002	5.998e-05	0	0	2.844e-05	0	0	0	0	4.49e-05	5.375e-05	0	0	6.455e-05	0.0001	0	0	0	0	0	0.001	.	.	152414	Ataxia-telangiectasia_syndrome|Hereditary_cancer-predisposing_syndrome|not_provided	MedGen:C0004135,OMIM:208900,Orphanet:ORPHA100,SNOMED_CT:68504005|MedGen:C0027672,SNOMED_CT:699346009|MedGen:CN517202	criteria_provided,_multiple_submitters,_no_conflicts	Pathogenic/Likely_pathogenic
11_108335893_108335893_-_TG	11:108335893:I:2	1		PVS1;PM2;PS1	11	108335893	108335893	-	TG	frameshift insertion	ATM	NM_000051	exon56	c.8200_8201insTG	p.M2734fs,	11q22.3	.	.	.	.	.	.	.	.	.	.	.	.	.	.	.	.	.	.	.	.	.	.	.	.	.	.	.	.	234360	Hereditary_cancer-predisposing_syndrome	MedGen:C0027672,SNOMED_CT:699346009	criteria_provided,_single_submitter	Pathogenic
11_108335959_108335959_A_T	11:108335959:A:T	20		PVS1;PM2;PS1	11	108335959	108335959	A	T	stopgain	ATM	NM_000051	exon56	c.A8266T	p.K2756X,	11q22.3	.	8.432e-06	0	0	0	0	1.54e-05	0	0	1.629e-05	0	0	0	0	0	3.598e-05	0	0	3.231e-05	0	0	0	0	0	6.666e-05	0	7.7e-05	rs371638537	139492	Ataxia-telangiectasia_syndrome|Hereditary_cancer-predisposing_syndrome|not_provided	MedGen:C0004135,OMIM:208900,Orphanet:ORPHA100,SNOMED_CT:68504005|MedGen:C0027672,SNOMED_CT:699346009|MedGen:CN517202	criteria_provided,_multiple_submitters,_no_conflicts	Pathogenic/Likely_pathogenic
11_108343246_108343246_G_A	11:108343246:G:A	4		PM2;PS1	11	108343246	108343246	G	A	nonsynonymous SNV	ATM	NM_000051	exon57	c.G8293A	p.G2765S,	11q22.3	.	8.239e-06	0	0	0	0	1.498e-05	0	0	8.125e-06	0	0	0	0	0	1.791e-05	0	0	.	.	.	.	.	.	.	.	.	.	183426	Ataxia-telangiectasia_syndrome|Hereditary_cancer-predisposing_syndrome	MedGen:C0004135,OMIM:208900,Orphanet:ORPHA100,SNOMED_CT:68504005|MedGen:C0027672,SNOMED_CT:699346009	criteria_provided,_multiple_submitters,_no_conflicts	Pathogenic/Likely_pathogenic
11_108343255_108343267_GAATGGTGCACAG_-	11:108343254:D:13	2		PVS1;PM2;PS1	11	108343255	108343267	GAATGGTGCACAG	-	frameshift deletion	ATM	NM_000051	exon57	c.8302_8314del	p.E2768fs,	11q22.3	.	.	.	.	.	.	.	.	.	.	.	.	.	.	.	.	.	.	.	.	.	.	.	.	.	.	.	.	183428	Ataxia-telangiectasia_syndrome|Hereditary_cancer-predisposing_syndrome|not_provided	MedGen:C0004135,OMIM:208900,Orphanet:ORPHA100,SNOMED_CT:68504005|MedGen:C0027672,SNOMED_CT:699346009|MedGen:CN517202	criteria_provided,_multiple_submitters,_no_conflicts	Pathogenic
11_108343260_108343260_G_A	11:108343260:G:A	6		PVS1;PM2;PS1	11	108343260	108343260	G	A	stopgain	ATM	NM_000051	exon57	c.G8307A	p.W2769X,	11q22.3	.	8.24e-06	0	0	0.0001	0	0	0	0	8.125e-06	0	0	0	5.798e-05	0	8.958e-06	0	0	.	.	.	.	.	.	.	.	.	.	186804	Ataxia-telangiectasia_syndrome|Hereditary_cancer-predisposing_syndrome	MedGen:C0004135,OMIM:208900,Orphanet:ORPHA100,SNOMED_CT:68504005|MedGen:C0027672,SNOMED_CT:699346009	criteria_provided,_multiple_submitters,_no_conflicts	Pathogenic/Likely_pathogenic
11_108343285_108343285_G_T	11:108343285:G:T	1		PVS1;PM2	11	108343285	108343285	G	T	stopgain	ATM	NM_000051	exon57	c.G8332T	p.E2778X,	11q22.3	.	.	.	.	.	.	.	.	.	.	.	.	.	.	.	.	.	.	.	.	.	.	.	.	.	.	.	.	.	.	.	.	.
11_108345797_108345797_-_AA	11:108345797:I:2	2		PVS1;PM2;PS1	11	108345797	108345797	-	AA	frameshift insertion	ATM	NM_000051	exon58	c.8473_8474insAA	p.Q2825fs,	11q22.3	.	.	.	.	.	.	.	.	.	.	.	.	.	.	.	.	.	.	.	.	.	.	.	.	.	.	.	.	183435	Hereditary_cancer-predisposing_syndrome	MedGen:C0027672,SNOMED_CT:699346009	criteria_provided,_single_submitter	Pathogenic
11_108345818_108345818_C_T	11:108345818:C:T	12		PM2;PS1	11	108345818	108345818	C	T	nonsynonymous SNV	ATM	NM_000051	exon58	c.C8494T	p.R2832C,	11q22.3	.	8.244e-06	0	0	0	0	1.499e-05	0	0	2.845e-05	0.0001	0	0	0	0	3.585e-05	0	3.249e-05	.	.	.	.	.	.	.	.	.	.	132916	Ataxia-telangiectasia_syndrome|Hereditary_cancer-predisposing_syndrome|not_provided	MedGen:C0004135,OMIM:208900,Orphanet:ORPHA100,SNOMED_CT:68504005|MedGen:C0027672,SNOMED_CT:699346009|MedGen:CN517202	criteria_provided,_multiple_submitters,_no_conflicts	Pathogenic/Likely_pathogenic
11_108345859_108345859_G_A	11:108345859:G:A	1		PVS1;PM2	11	108345859	108345859	G	A	stopgain	ATM	NM_000051	exon58	c.G8535A	p.W2845X,	11q22.3	.	.	.	.	.	.	.	.	.	.	.	.	.	.	.	.	.	.	.	.	.	.	.	.	.	.	.	.	.	.	.	.	.
11_108345869_108345869_C_T	11:108345869:C:T	1		PVS1;PM2;PS1	11	108345869	108345869	C	T	stopgain	ATM	NM_000051	exon58	c.C8545T	p.R2849X,	11q22.3	.	.	.	.	.	.	.	.	.	4.067e-06	0	0	0	0	0	8.977e-06	0	0	.	.	.	.	.	.	.	.	.	.	137376	Ataxia-telangiectasia_syndrome|Hereditary_cancer-predisposing_syndrome|not_specified|not_provided	MedGen:C0004135,OMIM:208900,Orphanet:ORPHA100,SNOMED_CT:68504005|MedGen:C0027672,SNOMED_CT:699346009|MedGen:CN169374|MedGen:CN517202	criteria_provided,_multiple_submitters,_no_conflicts	Pathogenic
11_108345889_108345889_T_A	11:108345889:T:A	1		PM2;PS1	11	108345889	108345889	T	A	nonsynonymous SNV	ATM	NM_000051	exon58	c.T8565A	p.S2855R,	11q22.3	.	8.25e-06	0	0	0	0	1.499e-05	0	0	.	.	.	.	.	.	.	.	.	.	.	.	.	.	.	.	.	.	.	.	.	.	.	.
11_108345889_108345889_T_G	11:108345889:T:G	2		PM2;PS1	11	108345889	108345889	T	G	nonsynonymous SNV	ATM	NM_000051	exon58	c.T8565G	p.S2855R,	11q22.3	.	8.25e-06	0	0	0	0	1.499e-05	0	0	4.067e-06	0	0	0	0	0	8.975e-06	0	0	.	.	.	.	.	.	.	.	.	.	234387	Hereditary_cancer-predisposing_syndrome	MedGen:C0027672,SNOMED_CT:699346009	criteria_provided,_single_submitter	Likely_pathogenic
11_108347335_108347335_C_T	11:108347335:C:T	2		PVS1;PM2;PS1	11	108347335	108347335	C	T	stopgain	ATM	NM_000051	exon59	c.C8641T	p.Q2881X,	11q22.3	.	.	.	.	.	.	.	.	.	.	.	.	.	.	.	.	.	.	.	.	.	.	.	.	.	.	.	.	373840	not_provided	MedGen:CN517202	criteria_provided,_single_submitter	Pathogenic
11_108353831_108353831_G_T	11:108353831:G:T	13		PM2;PS1	11	108353831	108353831	G	T	nonsynonymous SNV	ATM	NM_000051	exon60	c.G8737T	p.D2913Y,	11q22.3	.	.	.	.	.	.	.	.	.	.	.	.	.	.	.	.	.	.	.	.	.	.	.	.	.	.	.	.	234400	Hereditary_cancer-predisposing_syndrome	MedGen:C0027672,SNOMED_CT:699346009	criteria_provided,_single_submitter	Likely_pathogenic
11_108354825_108354825_C_-	11:108354824:D:1	3		PVS1;PM2;PS1	11	108354825	108354825	C	-	frameshift deletion	ATM	NM_000051	exon61	c.8801delC	p.T2934fs,	11q22.3	.	.	.	.	.	.	.	.	.	.	.	.	.	.	.	.	.	.	.	.	.	.	.	.	.	.	.	.	234406	Ataxia-telangiectasia_syndrome|Hereditary_cancer-predisposing_syndrome	MedGen:C0004135,OMIM:208900,Orphanet:ORPHA100,SNOMED_CT:68504005|MedGen:C0027672,SNOMED_CT:699346009	criteria_provided,_multiple_submitters,_no_conflicts	Pathogenic/Likely_pathogenic
11_108354848_108354848_C_T	11:108354848:C:T	3		PVS1;PM2	11	108354848	108354848	C	T	stopgain	ATM	NM_000051	exon61	c.C8824T	p.Q2942X,	11q22.3	.	.	.	.	.	.	.	.	.	.	.	.	.	.	.	.	.	.	.	.	.	.	.	.	.	.	.	.	.	.	.	.	.
11_108354855_108354856_CT_-	11:108354854:D:2	2		PVS1;PM2;PS1	11	108354855	108354856	CT	-	frameshift deletion	ATM	NM_000051	exon61	c.8831_8832del	p.T2944fs,	11q22.3	.	.	.	.	.	.	.	.	.	4.062e-06	0	0	0	0	0	8.956e-06	0	0	.	.	.	.	.	.	.	.	.	.	183460	Hereditary_cancer-predisposing_syndrome|not_provided	MedGen:C0027672,SNOMED_CT:699346009|MedGen:CN517202	criteria_provided,_multiple_submitters,_no_conflicts	Pathogenic
11_108354856_108354856_T_-	11:108354855:D:1	1		PVS1;PM2	11	108354856	108354856	T	-	frameshift deletion	ATM	NM_000051	exon61	c.8832delT	p.T2944fs,	11q22.3	.	.	.	.	.	.	.	.	.	.	.	.	.	.	.	.	.	.	.	.	.	.	.	.	.	.	.	.	.	.	.	.	.
11_108365138_108365138_T_G	11:108365138:T:G	1		PVS1;PM2	11	108365138	108365138	T	G	stopgain	ATM	NM_000051	exon62	c.T8907G	p.Y2969X,	11q22.3	.	.	.	.	.	.	.	.	.	.	.	.	.	.	.	.	.	.	.	.	.	.	.	.	.	.	.	.	.	.	.	.	.
11_108365208_108365208_C_T	11:108365208:C:T	4		PVS1;PM2;PS1	11	108365208	108365208	C	T	stopgain	ATM	NM_000051	exon62	c.C8977T	p.R2993X,	11q22.3	.	1.647e-05	0	0	0	0	2.997e-05	0	0	1.219e-05	0	0	0	0	0	2.688e-05	0	0	.	.	.	.	.	.	.	.	.	.	183467	Ataxia-telangiectasia_syndrome|Hereditary_cancer-predisposing_syndrome|Familial_cancer_of_breast|Hereditary_breast_and_ovarian_cancer_syndrome|not_provided	MedGen:C0004135,OMIM:208900,Orphanet:ORPHA100,SNOMED_CT:68504005|MedGen:C0027672,SNOMED_CT:699346009|MedGen:C0346153,OMIM:114480,Orphanet:ORPHA227535,SNOMED_CT:254843006|MedGen:C0677776,Orphanet:ORPHA145|MedGen:CN517202	criteria_provided,_multiple_submitters,_no_conflicts	Pathogenic/Likely_pathogenic
11_108365359_108365359_C_T	11:108365359:C:T	5		PM2;PS1	11	108365359	108365359	C	T	nonsynonymous SNV	ATM	NM_000051	exon63	c.C9022T	p.R3008C,	11q22.3	.	2.471e-05	9.61e-05	0	0.0001	0	1.498e-05	0	0	1.625e-05	6.534e-05	0	0	5.799e-05	0	1.791e-05	0	0	.	.	.	.	.	.	.	.	.	.	151901	Ataxia-telangiectasia_syndrome|Hereditary_cancer-predisposing_syndrome|not_provided	MedGen:C0004135,OMIM:208900,Orphanet:ORPHA100,SNOMED_CT:68504005|MedGen:C0027672,SNOMED_CT:699346009|MedGen:CN517202	criteria_provided,_multiple_submitters,_no_conflicts	Pathogenic/Likely_pathogenic
11_108365449_108365449_C_T	11:108365449:C:T	1		PVS1;PM2	11	108365449	108365449	C	T	stopgain	ATM	NM_000051	exon63	c.C9112T	p.Q3038X,	11q22.3	.	.	.	.	.	.	.	.	.	.	.	.	.	.	.	.	.	.	.	.	.	.	.	.	.	.	.	.	.	.	.	.	.
11_108365476_108365476_C_T	11:108365476:C:T	9		PVS1;PM2;PS1	11	108365476	108365476	C	T	stopgain	ATM	NM_000051	exon63	c.C9139T	p.R3047X,	11q22.3	.	.	.	.	.	.	.	.	.	1.624e-05	0	0	0	0	4.485e-05	0	0	9.748e-05	3.228e-05	0	0	0	0	0	6.662e-05	0	.	rs121434219	18068	Ataxia-telangiectasia_syndrome|Hereditary_cancer-predisposing_syndrome|Ataxia-telangiectasia_without_immunodeficiency|not_provided	MedGen:C0004135,OMIM:208900,Orphanet:ORPHA100,SNOMED_CT:68504005|MedGen:C0027672,SNOMED_CT:699346009|MedGen:C4017102|MedGen:CN517202	criteria_provided,_multiple_submitters,_no_conflicts	Pathogenic/Likely_pathogenic
13_32316478_32316479_AG_-	13:32316477:D:2	1		PVS1;PM2;PS1	13	32316478	32316479	AG	-	frameshift deletion	BRCA2	NM_000059	exon2	c.18_19del	p.K6fs,	13q13.1	.	.	.	.	.	.	.	.	.	.	.	.	.	.	.	.	.	.	.	.	.	.	.	.	.	.	.	rs397507623	65935	Hereditary_breast_and_ovarian_cancer_syndrome|Breast-ovarian_cancer,_familial_2	MedGen:C0677776,Orphanet:ORPHA145|MedGen:C2675520,OMIM:612555	reviewed_by_expert_panel	Pathogenic
13_32319101_32319101_G_A	13:32319101:G:A	1		PVS1;PM2;PS1	13	32319101	32319101	G	A	stopgain	BRCA2	NM_000059	exon3	c.G92A	p.W31X,	13q13.1	.	8.323e-06	0	0	0	0	0	0	6.06e-05	4.065e-06	0	0	0	0	0	0	0	3.252e-05	.	.	.	.	.	.	.	.	.	rs397508045	67476	Hereditary_breast_and_ovarian_cancer_syndrome|Breast-ovarian_cancer,_familial_2	MedGen:C0677776,Orphanet:ORPHA145|MedGen:C2675520,OMIM:612555	reviewed_by_expert_panel	Pathogenic
13_32319180_32319180_C_G	13:32319180:C:G	1		PVS1;PM2;PS1	13	32319180	32319180	C	G	stopgain	BRCA2	NM_000059	exon3	c.C171G	p.Y57X,	13q13.1	.	.	.	.	.	.	.	.	.	.	.	.	.	.	.	.	.	.	.	.	.	.	.	.	.	.	.	rs201523522	65847	Hereditary_cancer-predisposing_syndrome|Breast-ovarian_cancer,_familial_2	MedGen:C0027672,SNOMED_CT:699346009|MedGen:C2675520,OMIM:612555	reviewed_by_expert_panel	Pathogenic
13_32319238_32319238_A_G	13:32319238:A:G	1		PM2;PS1	13	32319238	32319238	A	G	nonsynonymous SNV	BRCA2	NM_000059	exon3	c.A229G	p.T77A,	13q13.1	.	1.65e-05	0.0002	0	0	0	0	0	0	1.219e-05	0.0002	0	0	0	0	0	0	0	.	.	.	.	.	.	.	.	.	rs80358500	46336	Hereditary_cancer-predisposing_syndrome|Hereditary_breast_and_ovarian_cancer_syndrome|Breast-ovarian_cancer,_familial_2|not_specified|not_provided	MedGen:C0027672,SNOMED_CT:699346009|MedGen:C0677776,Orphanet:ORPHA145|MedGen:C2675520,OMIM:612555|MedGen:CN169374|MedGen:CN517202	criteria_provided,_conflicting_interpretations	Conflicting_interpretations_of_pathogenicity
13_32319247_32319248_AT_-	13:32319246:D:2	1		PVS1;PM2	13	32319247	32319248	AT	-	frameshift deletion	BRCA2	NM_000059	exon3	c.238_239del	p.I80fs,	13q13.1	.	.	.	.	.	.	.	.	.	.	.	.	.	.	.	.	.	.	.	.	.	.	.	.	.	.	.	.	.	.	.	.	.
13_32319259_32319259_C_T	13:32319259:C:T	2		PVS1;PM2;PS1	13	32319259	32319259	C	T	stopgain	BRCA2	NM_000059	exon3	c.C250T	p.Q84X,	13q13.1	.	.	.	.	.	.	.	.	.	.	.	.	.	.	.	.	.	.	.	.	.	.	.	.	.	.	.	rs80358515	65966	Hereditary_cancer-predisposing_syndrome|Hereditary_breast_and_ovarian_cancer_syndrome|Breast-ovarian_cancer,_familial_2|not_provided	MedGen:C0027672,SNOMED_CT:699346009|MedGen:C0677776,Orphanet:ORPHA145|MedGen:C2675520,OMIM:612555|MedGen:CN517202	reviewed_by_expert_panel	Pathogenic
13_32325155_32325155_T_A	13:32325155:T:A	2		PVS1;PM2;PS1	13	32325155	32325155	T	A	stopgain	BRCA2	NM_000059	exon4	c.T396A	p.C132X,	13q13.1	.	.	.	.	.	.	.	.	.	.	.	.	.	.	.	.	.	.	.	.	.	.	.	.	.	.	.	rs397507320	46425	Breast-ovarian_cancer,_familial_2|not_provided	MedGen:C2675520,OMIM:612555|MedGen:CN517202	reviewed_by_expert_panel	Pathogenic
13_32325184_32325184_G_A	13:32325184:G:A	4		PM2;PS1	13	32325184	32325184	G	A	nonsynonymous SNV	BRCA2	NM_000059	exon4	c.G425A	p.S142N,	13q13.1	.	4.542e-05	0	0	0	0	0	0	0.0003	3.285e-05	0	0	0	0	0	0	0	0.0003	3.23e-05	0	0	0	0	0	6.662e-05	0	.	.	194260	Hereditary_cancer-predisposing_syndrome|Hereditary_breast_and_ovarian_cancer_syndrome|Breast-ovarian_cancer,_familial_2	MedGen:C0027672,SNOMED_CT:699346009|MedGen:C0677776,Orphanet:ORPHA145|MedGen:C2675520,OMIM:612555	criteria_provided,_conflicting_interpretations	Conflicting_interpretations_of_pathogenicity
13_32326517_32326517_-_AT	13:32326517:I:2	6		PVS1;PM2;PS1	13	32326517	32326517	-	AT	frameshift insertion	BRCA2	NM_000059	exon7	c.535_536insAT	p.H179fs,	13q13.1	.	.	.	.	.	.	.	.	.	.	.	.	.	.	.	.	.	.	.	.	.	.	.	.	.	.	.	rs80359511	66519	Hereditary_cancer-predisposing_syndrome|Hereditary_breast_and_ovarian_cancer_syndrome|Breast-ovarian_cancer,_familial_2	MedGen:C0027672,SNOMED_CT:699346009|MedGen:C0677776,Orphanet:ORPHA145|MedGen:C2675520,OMIM:612555	reviewed_by_expert_panel	Pathogenic
13_32326554_32326555_AT_-	13:32326553:D:2	1		PVS1;PM2;PS1	13	32326554	32326555	AT	-	frameshift deletion	BRCA2	NM_000059	exon7	c.572_573del	p.D191fs,	13q13.1	.	.	.	.	.	.	.	.	.	.	.	.	.	.	.	.	.	.	.	.	.	.	.	.	.	.	.	rs80359533	46549	Hereditary_cancer-predisposing_syndrome|Hereditary_breast_and_ovarian_cancer_syndrome|Breast-ovarian_cancer,_familial_2|not_specified|not_provided	MedGen:C0027672,SNOMED_CT:699346009|MedGen:C0677776,Orphanet:ORPHA145|MedGen:C2675520,OMIM:612555|MedGen:CN169374|MedGen:CN517202	reviewed_by_expert_panel	Pathogenic
13_32326564_32326564_G_A	13:32326564:G:A	1		PVS1;PM2;PS1	13	32326564	32326564	G	A	stopgain	BRCA2	NM_000059	exon7	c.G582A	p.W194X,	13q13.1	.	.	.	.	.	.	.	.	.	.	.	.	.	.	.	.	.	.	.	.	.	.	.	.	.	.	.	rs80358810	46556	Hereditary_cancer-predisposing_syndrome|Breast-ovarian_cancer,_familial_2	MedGen:C0027672,SNOMED_CT:699346009|MedGen:C2675520,OMIM:612555	reviewed_by_expert_panel	Pathogenic
13_32326583_32326586_CCAC_-	13:32326582:D:4	4		PVS1;PM2	13	32326583	32326586	CCAC	-	frameshift deletion	BRCA2	NM_000059	exon7	c.601_604del	p.P201fs,	13q13.1	.	.	.	.	.	.	.	.	.	.	.	.	.	.	.	.	.	.	.	.	.	.	.	.	.	.	.	.	.	.	.	.	.
13_32326613_32326613_G_C	13:32326613:G:C	1		PM2;PS1	13	32326613	32326613	G	C	nonsynonymous SNV	BRCA2	NM_000059	exon7	c.G631C	p.V211L,	13q13.1	.	.	.	.	.	.	.	.	.	.	.	.	.	.	.	.	.	.	.	.	.	.	.	.	.	.	.	rs80358871	46591	Hereditary_cancer-predisposing_syndrome|Breast-ovarian_cancer,_familial_2|not_provided	MedGen:C0027672,SNOMED_CT:699346009|MedGen:C2675520,OMIM:612555|MedGen:CN517202	criteria_provided,_multiple_submitters,_no_conflicts	Pathogenic/Likely_pathogenic
13_32329468_32329469_TG_-	13:32329467:D:2	3		PVS1;PM2;PS1	13	32329468	32329469	TG	-	frameshift deletion	BRCA2	NM_000059	exon8	c.657_658del	p.T219fs,	13q13.1	.	6.119e-05	0.0001	0.0001	0	0	7.833e-05	0	0	4.168e-05	7.055e-05	6.048e-05	0	0	0	5.517e-05	0	3.329e-05	6.463e-05	0.0002	0	0	0	0	0	0	.	rs80359604	24381	Medulloblastoma|Hereditary_cancer-predisposing_syndrome|Familial_cancer_of_breast|Hereditary_breast_and_ovarian_cancer_syndrome|Fanconi_anemia,_complementation_group_D1|Breast-ovarian_cancer,_familial_2|Breast-ovarian_cancer,_familial_1|Glioma_susceptibility_3|Wilms_tumor_1|not_provided	Human_Phenotype_Ontology:HP:0002885,MeSH:D008527,MedGen:C0025149,OMIM:155255,Orphanet:ORPHA616|MedGen:C0027672,SNOMED_CT:699346009|MedGen:C0346153,OMIM:114480,Orphanet:ORPHA227535,SNOMED_CT:254843006|MedGen:C0677776,Orphanet:ORPHA145|MedGen:C1838457,OMIM:605724,Orphanet:ORPHA319462|MedGen:C2675520,OMIM:612555|MedGen:C2676676,OMIM:604370|MedGen:C2751641,OMIM:613029|MedGen:CN033288,OMIM:194070|MedG…	reviewed_by_expert_panel	Pathogenic
13_32330953_32330953_G_-	13:32330952:D:1	1		PVS1;PM2	13	32330953	32330953	G	-	frameshift deletion	BRCA2	NM_000059	exon9	c.716delG	p.S239fs,	13q13.1	.	.	.	.	.	.	.	.	.	.	.	.	.	.	.	.	.	.	.	.	.	.	.	.	.	.	.	.	.	.	.	.	.
13_32330987_32330990_GACA_-	13:32330986:D:4	11		PVS1;PM2;PS1	13	32330987	32330990	GACA	-	frameshift deletion	BRCA2	NM_000059	exon9	c.750_753del	p.V250fs,	13q13.1	.	.	.	.	.	.	.	.	.	8.138e-06	0	0	0	0	0	1.796e-05	0	0	.	.	.	.	.	.	.	.	.	rs80359659	46659	Hereditary_cancer-predisposing_syndrome|Hereditary_breast_and_ovarian_cancer_syndrome|Breast-ovarian_cancer,_familial_2|not_provided	MedGen:C0027672,SNOMED_CT:699346009|MedGen:C0677776,Orphanet:ORPHA145|MedGen:C2675520,OMIM:612555|MedGen:CN517202	reviewed_by_expert_panel	Pathogenic
13_32331010_32331011_AA_-	13:32331009:D:2	3		PVS1;PM2;PS1	13	32331010	32331011	AA	-	frameshift deletion	BRCA2	NM_000059	exon9	c.773_774del	p.Q258fs,	13q13.1	.	.	.	.	.	.	.	.	.	.	.	.	.	.	.	.	.	.	.	.	.	.	.	.	.	.	.	.	186441	Hereditary_breast_and_ovarian_cancer_syndrome|Breast-ovarian_cancer,_familial_2	MedGen:C0677776,Orphanet:ORPHA145|MedGen:C2675520,OMIM:612555	reviewed_by_expert_panel	Pathogenic
13_32332375_32332375_-_CA	13:32332375:I:2	2		PVS1;PM2	13	32332375	32332375	-	CA	frameshift insertion	BRCA2	NM_000059	exon10	c.897_898insCA	p.V299fs,	13q13.1	.	.	.	.	.	.	.	.	.	.	.	.	.	.	.	.	.	.	.	.	.	.	.	.	.	.	.	.	.	.	.	.	.
13_32332667_32332667_-_TTAG	13:32332667:I:4	4		PVS1;PM2;PS1	13	32332667	32332667	-	TTAG	frameshift insertion	BRCA2	NM_000059	exon10	c.1189_1190insTTAG	p.Q397fs,	13q13.1	.	.	.	.	.	.	.	.	.	4.065e-06	0	0	0	0	0	8.962e-06	0	0	.	.	.	.	.	.	.	.	.	rs397515635	65748	Hereditary_cancer-predisposing_syndrome|Hereditary_breast_and_ovarian_cancer_syndrome|Breast-ovarian_cancer,_familial_2	MedGen:C0027672,SNOMED_CT:699346009|MedGen:C0677776,Orphanet:ORPHA145|MedGen:C2675520,OMIM:612555	reviewed_by_expert_panel	Pathogenic
13_32332735_32332735_T_-	13:32332734:D:1	3		PVS1;PM2;PS1	13	32332735	32332735	T	-	frameshift deletion	BRCA2	NM_000059	exon10	c.1257delT	p.C419fs,	13q13.1	.	.	.	.	.	.	.	.	.	.	.	.	.	.	.	.	.	.	.	.	.	.	.	.	.	.	.	rs80359272	46289	Hereditary_cancer-predisposing_syndrome|Hereditary_breast_and_ovarian_cancer_syndrome|Breast-ovarian_cancer,_familial_2|not_provided	MedGen:C0027672,SNOMED_CT:699346009|MedGen:C0677776,Orphanet:ORPHA145|MedGen:C2675520,OMIM:612555|MedGen:CN517202	reviewed_by_expert_panel	Pathogenic
13_32332779_32332782_AAAG_-	13:32332778:D:4	2		PVS1;PM2;PS1	13	32332779	32332782	AAAG	-	frameshift deletion	BRCA2	NM_000059	exon10	c.1301_1304del	p.K434fs,	13q13.1	.	8.304e-06	0.0001	0	0	0	0	0	0	4.182e-06	6.616e-05	0	0	0	0	0	0	0	.	.	.	.	.	.	.	.	0.0002	rs80359277	46293	Hereditary_cancer-predisposing_syndrome|Hereditary_breast_and_ovarian_cancer_syndrome|Breast-ovarian_cancer,_familial_2|not_provided	MedGen:C0027672,SNOMED_CT:699346009|MedGen:C0677776,Orphanet:ORPHA145|MedGen:C2675520,OMIM:612555|MedGen:CN517202	reviewed_by_expert_panel	Pathogenic
13_32332798_32332798_-_A	13:32332798:I:1	1		PVS1;PM2;PS1	13	32332798	32332798	-	A	frameshift insertion	BRCA2	NM_000059	exon10	c.1321dupA	p.L440fs,	13q13.1	.	.	.	.	.	.	.	.	.	.	.	.	.	.	.	.	.	.	.	.	.	.	.	.	.	.	.	rs80359281	70445	Breast-ovarian_cancer,_familial_2	MedGen:C2675520,OMIM:612555	reviewed_by_expert_panel	Pathogenic
13_32332837_32332837_A_-	13:32332836:D:1	2		PVS1;PM2;PS1	13	32332837	32332837	A	-	frameshift deletion	BRCA2	NM_000059	exon10	c.1359delA	p.P453fs,	13q13.1	.	.	.	.	.	.	.	.	.	.	.	.	.	.	.	.	.	.	.	.	.	.	.	.	.	.	.	rs397507582	65777	Hereditary_breast_and_ovarian_cancer_syndrome|Breast-ovarian_cancer,_familial_2|not_provided	MedGen:C0677776,Orphanet:ORPHA145|MedGen:C2675520,OMIM:612555|MedGen:CN517202	reviewed_by_expert_panel	Pathogenic
13_32332867_32332868_AG_-	13:32332866:D:2	2		PVS1;PM2;PS1	13	32332867	32332868	AG	-	frameshift deletion	BRCA2	NM_000059	exon10	c.1389_1390del	p.T463fs,	13q13.1	.	.	.	.	.	.	.	.	.	.	.	.	.	.	.	.	.	.	.	.	.	.	.	.	.	.	.	rs80359283	65781	Hereditary_cancer-predisposing_syndrome|Familial_cancer_of_breast|Hereditary_breast_and_ovarian_cancer_syndrome|Breast-ovarian_cancer,_familial_2|not_provided	MedGen:C0027672,SNOMED_CT:699346009|MedGen:C0346153,OMIM:114480,Orphanet:ORPHA227535,SNOMED_CT:254843006|MedGen:C0677776,Orphanet:ORPHA145|MedGen:C2675520,OMIM:612555|MedGen:CN517202	reviewed_by_expert_panel	Pathogenic
13_32333063_32333064_TT_-	13:32333062:D:2	1		PVS1;PM2	13	32333063	32333064	TT	-	frameshift deletion	BRCA2	NM_000059	exon10	c.1585_1586del	p.F529fs,	13q13.1	.	.	.	.	.	.	.	.	.	.	.	.	.	.	.	.	.	.	.	.	.	.	.	.	.	.	.	.	.	.	.	.	.
13_32333099_32333099_G_T	13:32333099:G:T	1		PVS1;PM2;PS1	13	32333099	32333099	G	T	stopgain	BRCA2	NM_000059	exon10	c.G1621T	p.E541X,	13q13.1	.	.	.	.	.	.	.	.	.	.	.	.	.	.	.	.	.	.	.	.	.	.	.	.	.	.	.	.	261090	Breast-ovarian_cancer,_familial_2	MedGen:C2675520,OMIM:612555	reviewed_by_expert_panel	Pathogenic
13_32333167_32333167_G_A	13:32333167:G:A	3		PVS1;PM2;PS1	13	32333167	32333167	G	A	stopgain	BRCA2	NM_000059	exon10	c.G1689A	p.W563X,	13q13.1	.	.	.	.	.	.	.	.	.	4.065e-06	0	0	0	0	4.488e-05	0	0	0	.	.	.	.	.	.	.	.	.	rs80358456	65843	Hereditary_cancer-predisposing_syndrome|Hereditary_breast_and_ovarian_cancer_syndrome|Breast-ovarian_cancer,_familial_2	MedGen:C0027672,SNOMED_CT:699346009|MedGen:C0677776,Orphanet:ORPHA145|MedGen:C2675520,OMIM:612555	reviewed_by_expert_panel	Pathogenic
13_32333241_32333241_A_G	13:32333241:A:G	1		PM2;PS1	13	32333241	32333241	A	G	nonsynonymous SNV	BRCA2	NM_000059	exon10	c.A1763G	p.N588S,	13q13.1	.	2.501e-05	0.0001	0.0002	0	0	0	0	0	1.634e-05	6.577e-05	8.976e-05	0	0	0	0	0	0	.	.	.	.	.	.	.	.	7.7e-05	rs373400041	65854	Neoplasm_of_the_breast|Hereditary_cancer-predisposing_syndrome|Hereditary_breast_and_ovarian_cancer_syndrome|Breast-ovarian_cancer,_familial_2	Human_Phenotype_Ontology:HP:0100013,MeSH:D001943,MedGen:C1458155,Orphanet:ORPHA180250,SNOMED_CT:126926005|MedGen:C0027672,SNOMED_CT:699346009|MedGen:C0677776,Orphanet:ORPHA145|MedGen:C2675520,OMIM:612555	criteria_provided,_conflicting_interpretations	Conflicting_interpretations_of_pathogenicity
13_32333272_32333276_ATCTT_-	13:32333271:D:5	1		PVS1;PM2;PS1	13	32333272	32333276	ATCTT	-	frameshift deletion	BRCA2	NM_000059	exon10	c.1794_1798del	p.T598fs,	13q13.1	.	.	.	.	.	.	.	.	.	4.182e-06	0	0	0	0	0	9.17e-06	0	0	.	.	.	.	.	.	.	.	.	rs276174813	46312	Hereditary_cancer-predisposing_syndrome|Hereditary_breast_and_ovarian_cancer_syndrome|Breast-ovarian_cancer,_familial_2|not_provided	MedGen:C0027672,SNOMED_CT:699346009|MedGen:C0677776,Orphanet:ORPHA145|MedGen:C2675520,OMIM:612555|MedGen:CN517202	reviewed_by_expert_panel	Pathogenic
13_32333282_32333282_G_T	13:32333282:G:T	1		PVS1;PM2	13	32333282	32333282	G	T	stopgain	BRCA2	NM_000059	exon10	c.G1804T	p.G602X,	13q13.1	.	.	.	.	.	.	.	.	.	.	.	.	.	.	.	.	.	.	.	.	.	.	.	.	.	.	.	.	.	.	.	.	.
13_32333283_32333283_-_A	13:32333283:I:1	4		PVS1;PM2;PS1	13	32333283	32333283	-	A	frameshift insertion	BRCA2	NM_000059	exon10	c.1806dupA	p.G602fs,	13q13.1	.	2.588e-05	0	0	0	0	4.735e-05	0	0	1.319e-05	6.927e-05	0	0	0	0	1.921e-05	0	0	.	.	.	.	.	.	.	.	.	rs397507277	46318	Hereditary_cancer-predisposing_syndrome|Hereditary_breast_and_ovarian_cancer_syndrome|Breast-ovarian_cancer,_familial_2|not_provided	MedGen:C0027672,SNOMED_CT:699346009|MedGen:C0677776,Orphanet:ORPHA145|MedGen:C2675520,OMIM:612555|MedGen:CN517202	reviewed_by_expert_panel	Pathogenic
13_32333318_32333318_-_T	13:32333318:I:1	1		PVS1;PM2;PS1	13	32333318	32333318	-	T	frameshift insertion	BRCA2	NM_000059	exon10	c.1841dupT	p.I614fs,	13q13.1	.	.	.	.	.	.	.	.	.	.	.	.	.	.	.	.	.	.	.	.	.	.	.	.	.	.	.	rs80359312	65880	Hereditary_cancer-predisposing_syndrome|Hereditary_breast_and_ovarian_cancer_syndrome|Breast-ovarian_cancer,_familial_2|not_provided	MedGen:C0027672,SNOMED_CT:699346009|MedGen:C0677776,Orphanet:ORPHA145|MedGen:C2675520,OMIM:612555|MedGen:CN517202	reviewed_by_expert_panel	Pathogenic
13_32333367_32333367_C_-	13:32333366:D:1	2		PVS1;PM2;PS1	13	32333367	32333367	C	-	frameshift deletion	BRCA2	NM_000059	exon10	c.1889delC	p.T630fs,	13q13.1	.	.	.	.	.	.	.	.	.	.	.	.	.	.	.	.	.	.	.	.	.	.	.	.	.	.	.	rs80359315	65889	Hereditary_cancer-predisposing_syndrome|Hereditary_breast_and_ovarian_cancer_syndrome|Breast-ovarian_cancer,_familial_2|not_provided	MedGen:C0027672,SNOMED_CT:699346009|MedGen:C0677776,Orphanet:ORPHA145|MedGen:C2675520,OMIM:612555|MedGen:CN517202	reviewed_by_expert_panel	Pathogenic
13_32336284_32336284_G_-	13:32336283:D:1	7		PVS1;PM2;PS1	13	32336284	32336284	G	-	frameshift deletion	BRCA2	NM_000059	exon11	c.1929delG	p.V643fs,	13q13.1	.	.	.	.	.	.	.	.	.	.	.	.	.	.	.	.	.	.	.	.	.	.	.	.	.	.	.	rs80359316	46325	Hereditary_cancer-predisposing_syndrome|Hereditary_breast_and_ovarian_cancer_syndrome|Breast-ovarian_cancer,_familial_2|not_provided	MedGen:C0027672,SNOMED_CT:699346009|MedGen:C0677776,Orphanet:ORPHA145|MedGen:C2675520,OMIM:612555|MedGen:CN517202	reviewed_by_expert_panel	Pathogenic
13_32336624_32336624_A_T	13:32336624:A:T	1		PVS1;PM2;PS1	13	32336624	32336624	A	T	stopgain	BRCA2	NM_000059	exon11	c.A2269T	p.K757X,	13q13.1	.	.	.	.	.	.	.	.	.	.	.	.	.	.	.	.	.	.	.	.	.	.	.	.	.	.	.	.	261131	Breast-ovarian_cancer,_familial_2	MedGen:C2675520,OMIM:612555	reviewed_by_expert_panel	Pathogenic
13_32336684_32336684_-_A	13:32336684:I:1	8		PVS1;PM2;PS1	13	32336684	32336684	-	A	frameshift insertion	BRCA2	NM_000059	exon11	c.2330dupA	p.D777fs,	13q13.1	.	.	.	.	.	.	.	.	.	4.068e-06	0	0	0	0	0	8.978e-06	0	0	.	.	.	.	.	.	.	.	.	rs80359328	97252	Malignant_tumor_of_prostate|Hereditary_cancer-predisposing_syndrome|Hereditary_breast_and_ovarian_cancer_syndrome|Breast-ovarian_cancer,_familial_2|not_provided	Human_Phenotype_Ontology:HP:0012125,MedGen:C0376358,OMIM:176807,SNOMED_CT:399068003|MedGen:C0027672,SNOMED_CT:699346009|MedGen:C0677776,Orphanet:ORPHA145|MedGen:C2675520,OMIM:612555|MedGen:CN517202	reviewed_by_expert_panel	Pathogenic
13_32336762_32336762_-_A	13:32336762:I:1	1		PVS1;PM2	13	32336762	32336762	-	A	stopgain	BRCA2	NM_000059	exon11	c.2408dupA	p.Y803_E804delinsX,	13q13.1	.	.	.	.	.	.	.	.	.	.	.	.	.	.	.	.	.	.	.	.	.	.	.	.	.	.	.	.	.	.	.	.	.
13_32336764_32336764_T_G	13:32336764:T:G	2		PVS1;PM2;PS1	13	32336764	32336764	T	G	stopgain	BRCA2	NM_000059	exon11	c.T2409G	p.Y803X,	13q13.1	.	.	.	.	.	.	.	.	.	.	.	.	.	.	.	.	.	.	.	.	.	.	.	.	.	.	.	rs80358504	46340	Hereditary_cancer-predisposing_syndrome|Hereditary_breast_and_ovarian_cancer_syndrome|Breast-ovarian_cancer,_familial_2|not_provided	MedGen:C0027672,SNOMED_CT:699346009|MedGen:C0677776,Orphanet:ORPHA145|MedGen:C2675520,OMIM:612555|MedGen:CN517202	reviewed_by_expert_panel	Pathogenic
13_32336837_32336837_T_C	13:32336837:T:C	4		PM2;PS1	13	32336837	32336837	T	C	nonsynonymous SNV	BRCA2	NM_000059	exon11	c.T2482C	p.Y828H,	13q13.1	.	.	.	.	.	.	.	.	.	.	.	.	.	.	.	.	.	.	.	.	.	.	.	.	.	.	.	.	399686	Hereditary_cancer-predisposing_syndrome|Hereditary_breast_and_ovarian_cancer_syndrome|Breast-ovarian_cancer,_familial_2	MedGen:C0027672,SNOMED_CT:699346009|MedGen:C0677776,Orphanet:ORPHA145|MedGen:C2675520,OMIM:612555	criteria_provided,_conflicting_interpretations	Conflicting_interpretations_of_pathogenicity
13_32336839_32336839_T_G	13:32336839:T:G	1		PVS1;PM2	13	32336839	32336839	T	G	stopgain	BRCA2	NM_000059	exon11	c.T2484G	p.Y828X,	13q13.1	.	.	.	.	.	.	.	.	.	.	.	.	.	.	.	.	.	.	.	.	.	.	.	.	.	.	.	.	.	.	.	.	.
13_32336961_32336961_C_G	13:32336961:C:G	3		PVS1;PM2;PS1	13	32336961	32336961	C	G	stopgain	BRCA2	NM_000059	exon11	c.C2606G	p.S869X,	13q13.1	.	.	.	.	.	.	.	.	.	.	.	.	.	.	.	.	.	.	.	.	.	.	.	.	.	.	.	.	247224	Hereditary_cancer-predisposing_syndrome|Hereditary_breast_and_ovarian_cancer_syndrome|Breast-ovarian_cancer,_familial_2	MedGen:C0027672,SNOMED_CT:699346009|MedGen:C0677776,Orphanet:ORPHA145|MedGen:C2675520,OMIM:612555	reviewed_by_expert_panel	Pathogenic
13_32336972_32336972_-_T	13:32336972:I:1	3		PVS1;PM2;PS1	13	32336972	32336972	-	T	frameshift insertion	BRCA2	NM_000059	exon11	c.2618dupT	p.I873fs,	13q13.1	.	.	.	.	.	.	.	.	.	.	.	.	.	.	.	.	.	.	.	.	.	.	.	.	.	.	.	rs398122749	97257	Hereditary_breast_and_ovarian_cancer_syndrome|Breast-ovarian_cancer,_familial_2	MedGen:C0677776,Orphanet:ORPHA145|MedGen:C2675520,OMIM:612555	reviewed_by_expert_panel	Pathogenic
13_32337006_32337009_CAGA_-	13:32337005:D:4	1		PVS1;PM2;PS1	13	32337006	32337009	CAGA	-	frameshift deletion	BRCA2	NM_000059	exon11	c.2651_2654del	p.S884fs,	13q13.1	.	1.665e-05	0	0	0	0	3.02e-05	0	0	8.917e-06	0	0	0	0	0	1.896e-05	0	0	.	.	.	.	.	.	.	.	.	rs80359340	65990	Hereditary_cancer-predisposing_syndrome|Hereditary_breast_and_ovarian_cancer_syndrome|Breast-ovarian_cancer,_familial_2|not_provided	MedGen:C0027672,SNOMED_CT:699346009|MedGen:C0677776,Orphanet:ORPHA145|MedGen:C2675520,OMIM:612555|MedGen:CN517202	reviewed_by_expert_panel	Pathogenic
13_32337160_32337160_T_-	13:32337159:D:1	1		PVS1;PM2	13	32337160	32337160	T	-	frameshift deletion	BRCA2	NM_000059	exon11	c.2805delT	p.D935fs,	13q13.1	.	.	.	.	.	.	.	.	.	.	.	.	.	.	.	.	.	.	.	.	.	.	.	.	.	.	.	.	.	.	.	.	.
13_32337161_32337164_AAAC_-	13:32337160:D:4	11		PVS1;PM2;PS1	13	32337161	32337164	AAAC	-	frameshift deletion	BRCA2	NM_000059	exon11	c.2806_2809del	p.K936fs,	13q13.1	.	1.656e-05	0	0	0	0	3.013e-05	0	0	1.22e-05	0	0	0	0	0	2.693e-05	0	0	.	.	.	.	.	.	.	.	0.0003	rs80359351	24361	Neoplasm_of_the_breast|Hereditary_cancer-predisposing_syndrome|Familial_cancer_of_breast|Hereditary_breast_and_ovarian_cancer_syndrome|Breast-ovarian_cancer,_familial_2|Breast-ovarian_cancer,_familial_1|not_provided	Human_Phenotype_Ontology:HP:0100013,MeSH:D001943,MedGen:C1458155,Orphanet:ORPHA180250,SNOMED_CT:126926005|MedGen:C0027672,SNOMED_CT:699346009|MedGen:C0346153,OMIM:114480,Orphanet:ORPHA227535,SNOMED_CT:254843006|MedGen:C0677776,Orphanet:ORPHA145|MedGen:C2675520,OMIM:612555|MedGen:C2676676,OMIM:604370|MedGen:CN517202	reviewed_by_expert_panel	Pathogenic
13_32337185_32337185_A_T	13:32337185:A:T	1		PVS1;PM2;PS1	13	32337185	32337185	A	T	stopgain	BRCA2	NM_000059	exon11	c.A2830T	p.K944X,	13q13.1	.	.	.	.	.	.	.	.	.	8.142e-06	0	0	0	0	0	8.978e-06	0	3.26e-05	3.229e-05	0.0001	0	0	0	0	0	0	.	rs80358533	66023	Hereditary_cancer-predisposing_syndrome|Familial_cancer_of_breast|Hereditary_breast_and_ovarian_cancer_syndrome|Breast-ovarian_cancer,_familial_2|not_provided	MedGen:C0027672,SNOMED_CT:699346009|MedGen:C0346153,OMIM:114480,Orphanet:ORPHA227535,SNOMED_CT:254843006|MedGen:C0677776,Orphanet:ORPHA145|MedGen:C2675520,OMIM:612555|MedGen:CN517202	reviewed_by_expert_panel	Pathogenic
13_32337185_32337186_AA_-	13:32337184:D:2	1		PVS1;PM2;PS1	13	32337185	32337186	AA	-	frameshift deletion	BRCA2	NM_000059	exon11	c.2830_2831del	p.K944fs,	13q13.1	.	.	.	.	.	.	.	.	.	.	.	.	.	.	.	.	.	.	.	.	.	.	.	.	.	.	.	rs80359356	70447	Hereditary_breast_and_ovarian_cancer_syndrome|Breast-ovarian_cancer,_familial_2	MedGen:C0677776,Orphanet:ORPHA145|MedGen:C2675520,OMIM:612555	reviewed_by_expert_panel	Pathogenic
13_32337190_32337191_AG_-	13:32337189:D:2	1		PVS1;PM2;PS1	13	32337190	32337191	AG	-	frameshift deletion	BRCA2	NM_000059	exon11	c.2835_2836del	p.K945fs,	13q13.1	.	.	.	.	.	.	.	.	.	.	.	.	.	.	.	.	.	.	.	.	.	.	.	.	.	.	.	rs80359357	66024	Hereditary_cancer-predisposing_syndrome|Hereditary_breast_and_ovarian_cancer_syndrome|Breast-ovarian_cancer,_familial_2	MedGen:C0027672,SNOMED_CT:699346009|MedGen:C0677776,Orphanet:ORPHA145|MedGen:C2675520,OMIM:612555	reviewed_by_expert_panel	Pathogenic
13_32337252_32337253_CT_-	13:32337251:D:2	1		PVS1;PM2;PS1	13	32337252	32337253	CT	-	frameshift deletion	BRCA2	NM_000059	exon11	c.2897_2898del	p.T966fs,	13q13.1	.	.	.	.	.	.	.	.	.	.	.	.	.	.	.	.	.	.	.	.	.	.	.	.	.	.	.	rs80359361	131536	Hereditary_cancer-predisposing_syndrome|Breast-ovarian_cancer,_familial_2	MedGen:C0027672,SNOMED_CT:699346009|MedGen:C2675520,OMIM:612555	reviewed_by_expert_panel	Pathogenic
13_32337464_32337464_C_T	13:32337464:C:T	1		PVS1;PM2;PS1	13	32337464	32337464	C	T	stopgain	BRCA2	NM_000059	exon11	c.C3109T	p.Q1037X,	13q13.1	.	.	.	.	.	.	.	.	.	4.092e-06	0	0	0	5.808e-05	0	0	0	0	.	.	.	.	.	.	.	.	.	rs80358557	46375	Hereditary_cancer-predisposing_syndrome|Hereditary_breast_and_ovarian_cancer_syndrome|Breast-ovarian_cancer,_familial_2|not_provided	MedGen:C0027672,SNOMED_CT:699346009|MedGen:C0677776,Orphanet:ORPHA145|MedGen:C2675520,OMIM:612555|MedGen:CN517202	reviewed_by_expert_panel	Pathogenic
13_32337482_32337489_GCTTGTGT_-	13:32337481:D:8	1		PVS1;PM2	13	32337482	32337489	GCTTGTGT	-	frameshift deletion	BRCA2	NM_000059	exon11	c.3127_3134del	p.A1043fs,	13q13.1	.	.	.	.	.	.	.	.	.	.	.	.	.	.	.	.	.	.	.	.	.	.	.	.	.	.	.	.	.	.	.	.	.
13_32337513_32337513_T_G	13:32337513:T:G	10		PVS1;PM2;PS1	13	32337513	32337513	T	G	stopgain	BRCA2	NM_000059	exon11	c.T3158G	p.L1053X,	13q13.1	.	.	.	.	.	.	.	.	.	.	.	.	.	.	.	.	.	.	.	.	.	.	.	.	.	.	.	rs41293477	46376	Hereditary_cancer-predisposing_syndrome|Hereditary_breast_and_ovarian_cancer_syndrome|Breast-ovarian_cancer,_familial_2|not_provided	MedGen:C0027672,SNOMED_CT:699346009|MedGen:C0677776,Orphanet:ORPHA145|MedGen:C2675520,OMIM:612555|MedGen:CN517202	reviewed_by_expert_panel	Pathogenic
13_32337513_32337516_TAGA_-	13:32337512:D:4	1		PVS1;PM2;PS1	13	32337513	32337516	TAGA	-	frameshift deletion	BRCA2	NM_000059	exon11	c.3158_3161del	p.L1053fs,	13q13.1	.	.	.	.	.	.	.	.	.	.	.	.	.	.	.	.	.	.	.	.	.	.	.	.	.	.	.	rs80359371	46380	Hereditary_cancer-predisposing_syndrome|Hereditary_breast_and_ovarian_cancer_syndrome|Breast-ovarian_cancer,_familial_2|not_provided	MedGen:C0027672,SNOMED_CT:699346009|MedGen:C0677776,Orphanet:ORPHA145|MedGen:C2675520,OMIM:612555|MedGen:CN517202	reviewed_by_expert_panel	Pathogenic
13_32337649_32337649_T_-	13:32337648:D:1	1		PVS1;PM2;PS1	13	32337649	32337649	T	-	frameshift deletion	BRCA2	NM_000059	exon11	c.3294delT	p.N1098fs,	13q13.1	.	.	.	.	.	.	.	.	.	.	.	.	.	.	.	.	.	.	.	.	.	.	.	.	.	.	.	rs80359383	248950	Hereditary_breast_and_ovarian_cancer_syndrome|Breast-ovarian_cancer,_familial_2	MedGen:C0677776,Orphanet:ORPHA145|MedGen:C2675520,OMIM:612555	reviewed_by_expert_panel	Pathogenic
13_32337717_32337717_C_G	13:32337717:C:G	2		PVS1;PM2;PS1	13	32337717	32337717	C	G	stopgain	BRCA2	NM_000059	exon11	c.C3362G	p.S1121X,	13q13.1	.	.	.	.	.	.	.	.	.	.	.	.	.	.	.	.	.	.	.	.	.	.	.	.	.	.	.	rs80358579	66121	Hereditary_cancer-predisposing_syndrome|Hereditary_breast_and_ovarian_cancer_syndrome|Breast-ovarian_cancer,_familial_2|not_provided	MedGen:C0027672,SNOMED_CT:699346009|MedGen:C0677776,Orphanet:ORPHA145|MedGen:C2675520,OMIM:612555|MedGen:CN517202	reviewed_by_expert_panel	Pathogenic
13_32337717_32337717_C_A	13:32337717:C:A	1		PVS1;PM2;PS1	13	32337717	32337717	C	A	stopgain	BRCA2	NM_000059	exon11	c.C3362A	p.S1121X,	13q13.1	.	.	.	.	.	.	.	.	.	.	.	.	.	.	.	.	.	.	.	.	.	.	.	.	.	.	.	rs80358579	131545	Hereditary_cancer-predisposing_syndrome|Breast-ovarian_cancer,_familial_2	MedGen:C0027672,SNOMED_CT:699346009|MedGen:C2675520,OMIM:612555	reviewed_by_expert_panel	Pathogenic
13_32337747_32337747_-_A	13:32337747:I:1	1		PVS1;PM2	13	32337747	32337747	-	A	frameshift insertion	BRCA2	NM_000059	exon11	c.3393dupA	p.R1131fs,	13q13.1	.	.	.	.	.	.	.	.	.	.	.	.	.	.	.	.	.	.	.	.	.	.	.	.	.	.	.	.	.	.	.	.	.
13_32337760_32337760_C_A	13:32337760:C:A	18		PVS1;PM2;PS1	13	32337760	32337760	C	A	stopgain	BRCA2	NM_000059	exon11	c.C3405A	p.Y1135X,	13q13.1	.	.	.	.	.	.	.	.	.	.	.	.	.	.	.	.	.	.	.	.	.	.	.	.	.	.	.	.	234749	Hereditary_cancer-predisposing_syndrome|Hereditary_breast_and_ovarian_cancer_syndrome|Breast-ovarian_cancer,_familial_2	MedGen:C0027672,SNOMED_CT:699346009|MedGen:C0677776,Orphanet:ORPHA145|MedGen:C2675520,OMIM:612555	reviewed_by_expert_panel	Pathogenic
13_32337899_32337900_TT_-	13:32337898:D:2	4		PVS1;PM2;PS1	13	32337899	32337900	TT	-	frameshift deletion	BRCA2	NM_000059	exon11	c.3544_3545del	p.F1182fs,	13q13.1	.	3.299e-05	0	0	0	0	5.998e-05	0	0	2.035e-05	0	0	0	0	0	4.494e-05	0	0	.	.	.	.	.	.	.	.	.	rs80359388	46402	Inborn_genetic_diseases|Hereditary_cancer-predisposing_syndrome|Hereditary_breast_and_ovarian_cancer_syndrome|Breast-ovarian_cancer,_familial_2|not_provided	MeSH:D030342,MedGen:C0950123|MedGen:C0027672,SNOMED_CT:699346009|MedGen:C0677776,Orphanet:ORPHA145|MedGen:C2675520,OMIM:612555|MedGen:CN517202	reviewed_by_expert_panel	Pathogenic
13_32337953_32337954_TG_-	13:32337952:D:2	6		PVS1;PM2;PS1	13	32337953	32337954	TG	-	frameshift deletion	BRCA2	NM_000059	exon11	c.3598_3599del	p.C1200fs,	13q13.1	.	3.303e-05	0	0	0.0001	0	4.499e-05	0	0	2.033e-05	0	0	0	0.0001	0	2.69e-05	0	0	.	.	.	.	.	.	.	.	.	rs80359391	66161	Hereditary_cancer-predisposing_syndrome|Hereditary_breast_and_ovarian_cancer_syndrome|Breast-ovarian_cancer,_familial_2|not_provided	MedGen:C0027672,SNOMED_CT:699346009|MedGen:C0677776,Orphanet:ORPHA145|MedGen:C2675520,OMIM:612555|MedGen:CN517202	reviewed_by_expert_panel	Pathogenic
13_32338035_32338036_TG_-	13:32338034:D:2	14		PVS1;PM2;PS1	13	32338035	32338036	TG	-	frameshift deletion	BRCA2	NM_000059	exon11	c.3680_3681del	p.L1227fs,	13q13.1	.	.	.	.	.	.	.	.	.	.	.	.	.	.	.	.	.	.	3.231e-05	0.0001	0	0	0	0	0	0	.	rs80359395	66172	Hereditary_cancer-predisposing_syndrome|Hereditary_breast_and_ovarian_cancer_syndrome|Breast-ovarian_cancer,_familial_2|not_provided	MedGen:C0027672,SNOMED_CT:699346009|MedGen:C0677776,Orphanet:ORPHA145|MedGen:C2675520,OMIM:612555|MedGen:CN517202	reviewed_by_expert_panel	Pathogenic
13_32338070_32338070_A_-	13:32338069:D:1	1		PVS1;PM2;PS1	13	32338070	32338070	A	-	frameshift deletion	BRCA2	NM_000059	exon11	c.3715delA	p.K1239fs,	13q13.1	.	.	.	.	.	.	.	.	.	.	.	.	.	.	.	.	.	.	.	.	.	.	.	.	.	.	.	rs80359401	46411	Hereditary_cancer-predisposing_syndrome|Familial_cancer_of_breast|Hereditary_breast_and_ovarian_cancer_syndrome|Breast-ovarian_cancer,_familial_2|not_provided	MedGen:C0027672,SNOMED_CT:699346009|MedGen:C0346153,OMIM:114480,Orphanet:ORPHA227535,SNOMED_CT:254843006|MedGen:C0677776,Orphanet:ORPHA145|MedGen:C2675520,OMIM:612555|MedGen:CN517202	reviewed_by_expert_panel	Pathogenic
13_32338132_32338133_TT_-	13:32338131:D:2	2		PVS1;PM2;PS1	13	32338132	32338133	TT	-	frameshift deletion	BRCA2	NM_000059	exon11	c.3777_3778del	p.S1259fs,	13q13.1	.	.	.	.	.	.	.	.	.	.	.	.	.	.	.	.	.	.	.	.	.	.	.	.	.	.	.	rs397507686	66191	Hereditary_breast_and_ovarian_cancer_syndrome|Breast-ovarian_cancer,_familial_2	MedGen:C0677776,Orphanet:ORPHA145|MedGen:C2675520,OMIM:612555	reviewed_by_expert_panel	Pathogenic
13_32338140_32338140_C_A	13:32338140:C:A	1		PVS1;PM2	13	32338140	32338140	C	A	stopgain	BRCA2	NM_000059	exon11	c.C3785A	p.S1262X,	13q13.1	.	.	.	.	.	.	.	.	.	.	.	.	.	.	.	.	.	.	.	.	.	.	.	.	.	.	.	.	.	.	.	.	.
13_32338140_32338140_C_G	13:32338140:C:G	4		PVS1;PM2;PS1	13	32338140	32338140	C	G	stopgain	BRCA2	NM_000059	exon11	c.C3785G	p.S1262X,	13q13.1	.	8.649e-06	0	0	0	0	1.577e-05	0	0	4.204e-06	0	0	0	0	0	9.221e-06	0	0	.	.	.	.	.	.	.	.	.	rs80358620	66193	Hereditary_cancer-predisposing_syndrome|Hereditary_breast_and_ovarian_cancer_syndrome|Breast-ovarian_cancer,_familial_2|not_provided	MedGen:C0027672,SNOMED_CT:699346009|MedGen:C0677776,Orphanet:ORPHA145|MedGen:C2675520,OMIM:612555|MedGen:CN517202	reviewed_by_expert_panel	Pathogenic
13_32338201_32338202_TG_-	13:32338200:D:2	16		PVS1;PM2	13	32338201	32338202	TG	-	frameshift deletion	BRCA2	NM_000059	exon11	c.3846_3847del	p.T1282fs,	13q13.1	.	0.0001	0	0	0	0	0.0002	0	0	4.472e-05	0	0	0	0	0	9.463e-05	0	0	3.237e-05	0.0001	0	0	0	0	0	0	0.0004	rs80359405	46415	Hereditary_cancer-predisposing_syndrome|Familial_cancer_of_breast|Hereditary_breast_and_ovarian_cancer_syndrome|Breast-ovarian_cancer,_familial_2|not_provided	MedGen:C0027672,SNOMED_CT:699346009|MedGen:C0346153,OMIM:114480,Orphanet:ORPHA227535,SNOMED_CT:254843006|MedGen:C0677776,Orphanet:ORPHA145|MedGen:C2675520,OMIM:612555|MedGen:CN517202	reviewed_by_expert_panel	Pathogenic
13_32338209_32338209_A_-	13:32338208:D:1	1		PVS1;PM2;PS1	13	32338209	32338209	A	-	frameshift deletion	BRCA2	NM_000059	exon11	c.3854delA	p.E1285fs,	13q13.1	.	.	.	.	.	.	.	.	.	1.558e-05	0	0	0.0001	0	0	2.202e-05	0	0	.	.	.	.	.	.	.	.	.	rs80359406	66213	Hereditary_cancer-predisposing_syndrome|Familial_cancer_of_breast|Hereditary_breast_and_ovarian_cancer_syndrome|Breast-ovarian_cancer,_familial_2|Tumor_susceptibility_linked_to_germline_BAP1_mutations|not_provided	MedGen:C0027672,SNOMED_CT:699346009|MedGen:C0346153,OMIM:114480,Orphanet:ORPHA227535,SNOMED_CT:254843006|MedGen:C0677776,Orphanet:ORPHA145|MedGen:C2675520,OMIM:612555|MedGen:C3280492,OMIM:614327,Orphanet:ORPHA289539|MedGen:CN517202	reviewed_by_expert_panel	Pathogenic
13_32338220_32338220_-_AAT	13:32338220:I:3	1		PVS1;PM2;PS1	13	32338220	32338220	-	AAT	stopgain	BRCA2	NM_000059	exon11	c.3865_3866insAAT	p.K1289delinsKX,	13q13.1	.	.	.	.	.	.	.	.	.	.	.	.	.	.	.	.	.	.	.	.	.	.	.	.	.	.	.	.	434995	Hereditary_cancer-predisposing_syndrome|Hereditary_breast_and_ovarian_cancer_syndrome	MedGen:C0027672,SNOMED_CT:699346009|MedGen:C0677776,Orphanet:ORPHA145	criteria_provided,_multiple_submitters,_no_conflicts	Pathogenic
13_32338358_32338358_G_T	13:32338358:G:T	1		PVS1;PM2;PS1	13	32338358	32338358	G	T	stopgain	BRCA2	NM_000059	exon11	c.G4003T	p.E1335X,	13q13.1	.	8.709e-06	0	0	0	0	0	0	6.466e-05	4.422e-06	0	0	0	0	0	0	0	3.887e-05	.	.	.	.	.	.	.	.	.	.	234777	Hereditary_cancer-predisposing_syndrome|Hereditary_breast_and_ovarian_cancer_syndrome|Breast-ovarian_cancer,_familial_2	MedGen:C0027672,SNOMED_CT:699346009|MedGen:C0677776,Orphanet:ORPHA145|MedGen:C2675520,OMIM:612555	reviewed_by_expert_panel	Pathogenic
13_32338392_32338392_C_-	13:32338391:D:1	3		PVS1;PM2;PS1	13	32338392	32338392	C	-	frameshift deletion	BRCA2	NM_000059	exon11	c.4037delC	p.T1346fs,	13q13.1	.	.	.	.	.	.	.	.	.	.	.	.	.	.	.	.	.	.	3.231e-05	0	0	0	0	0	6.67e-05	0	.	.	432793	Hereditary_breast_and_ovarian_cancer_syndrome|not_provided	MedGen:C0677776,Orphanet:ORPHA145|MedGen:CN517202	criteria_provided,_multiple_submitters,_no_conflicts	Pathogenic/Likely_pathogenic
13_32338394_32338398_GTTTG_-	13:32338393:D:5	3		PVS1;PM2	13	32338394	32338398	GTTTG	-	frameshift deletion	BRCA2	NM_000059	exon11	c.4039_4043del	p.V1347fs,	13q13.1	.	.	.	.	.	.	.	.	.	.	.	.	.	.	.	.	.	.	3.23e-05	0	0	0	0	0	6.668e-05	0	.	.	.	.	.	.	.
13_32338518_32338518_C_-	13:32338517:D:1	3		PVS1;PM2	13	32338518	32338518	C	-	frameshift deletion	BRCA2	NM_000059	exon11	c.4163delC	p.T1388fs,	13q13.1	.	.	.	.	.	.	.	.	.	.	.	.	.	.	.	.	.	.	.	.	.	.	.	.	.	.	.	.	.	.	.	.	.
13_32338630_32338630_-_A	13:32338630:I:1	3		PVS1;PM2;PS1	13	32338630	32338630	-	A	frameshift insertion	BRCA2	NM_000059	exon11	c.4276dupA	p.D1425fs,	13q13.1	.	.	.	.	.	.	.	.	.	.	.	.	.	.	.	.	.	.	.	.	.	.	.	.	.	.	.	rs80359438	46447	Hereditary_cancer-predisposing_syndrome|Hereditary_breast_and_ovarian_cancer_syndrome|Breast-ovarian_cancer,_familial_2	MedGen:C0027672,SNOMED_CT:699346009|MedGen:C0677776,Orphanet:ORPHA145|MedGen:C2675520,OMIM:612555	reviewed_by_expert_panel	Pathogenic
13_32338633_32338633_-_T	13:32338633:I:1	5		PVS1;PM2;PS1	13	32338633	32338633	-	T	frameshift insertion	BRCA2	NM_000059	exon11	c.4279dupT	p.T1426fs,	13q13.1	.	.	.	.	.	.	.	.	.	.	.	.	.	.	.	.	.	.	3.232e-05	0	0	0	0	0	6.676e-05	0	8.1e-05	rs80359439	46448	Hereditary_cancer-predisposing_syndrome|Hereditary_breast_and_ovarian_cancer_syndrome|Breast-ovarian_cancer,_familial_2|not_provided	MedGen:C0027672,SNOMED_CT:699346009|MedGen:C0677776,Orphanet:ORPHA145|MedGen:C2675520,OMIM:612555|MedGen:CN517202	reviewed_by_expert_panel	Pathogenic
13_32338750_32338754_ATTAC_-	13:32338749:D:5	1		PVS1;PM2;PS1	13	32338750	32338754	ATTAC	-	frameshift deletion	BRCA2	NM_000059	exon11	c.4395_4399del	p.E1465fs,	13q13.1	.	8.39e-06	0	0	0	0	1.524e-05	0	0	4.131e-06	0	0	0	0	0	9.075e-06	0	0	.	.	.	.	.	.	.	.	0.0006	rs80359444	66308	Hereditary_cancer-predisposing_syndrome|Hereditary_breast_and_ovarian_cancer_syndrome|Breast-ovarian_cancer,_familial_2|not_provided	MedGen:C0027672,SNOMED_CT:699346009|MedGen:C0677776,Orphanet:ORPHA145|MedGen:C2675520,OMIM:612555|MedGen:CN517202	reviewed_by_expert_panel	Pathogenic
13_32338759_32338763_TGACA_-	13:32338758:D:5	2		PVS1;PM2;PS1	13	32338759	32338763	TGACA	-	frameshift deletion	BRCA2	NM_000059	exon11	c.4404_4408del	p.S1468fs,	13q13.1	.	.	.	.	.	.	.	.	.	.	.	.	.	.	.	.	.	.	.	.	.	.	.	.	.	.	.	rs397507331	46455	Hereditary_cancer-predisposing_syndrome|Hereditary_breast_and_ovarian_cancer_syndrome|Breast-ovarian_cancer,_familial_2|not_provided	MedGen:C0027672,SNOMED_CT:699346009|MedGen:C0677776,Orphanet:ORPHA145|MedGen:C2675520,OMIM:612555|MedGen:CN517202	reviewed_by_expert_panel	Pathogenic
13_32338765_32338768_AAGA_-	13:32338764:D:4	7		PVS1;PM2;PS1	13	32338765	32338768	AAGA	-	frameshift deletion	BRCA2	NM_000059	exon11	c.4410_4413del	p.I1470fs,	13q13.1	.	8.379e-06	0	0	0	0	1.524e-05	0	0	4.102e-06	0	0	0	0	0	9.036e-06	0	0	.	.	.	.	.	.	.	.	.	rs397507333	46458	Hereditary_breast_and_ovarian_cancer_syndrome|Breast-ovarian_cancer,_familial_2|not_provided	MedGen:C0677776,Orphanet:ORPHA145|MedGen:C2675520,OMIM:612555|MedGen:CN517202	reviewed_by_expert_panel	Pathogenic
13_32338768_32338769_AA_-	13:32338767:D:2	2		PVS1;PM2;PS1	13	32338768	32338769	AA	-	frameshift deletion	BRCA2	NM_000059	exon11	c.4413_4414del	p.R1471fs,	13q13.1	.	8.377e-06	0	0	0	0	1.524e-05	0	0	4.101e-06	0	0	0	0	0	9.034e-06	0	0	.	.	.	.	.	.	.	.	.	rs397507332	46457	Breast-ovarian_cancer,_familial_2	MedGen:C2675520,OMIM:612555	reviewed_by_expert_panel	Pathogenic
13_32338828_32338831_GAAA_-	13:32338827:D:4	28	P	PVS1;PM2;PS1	13	32338828	32338831	GAAA	-	frameshift deletion	BRCA2	NM_000059	exon11	c.4473_4476del	p.L1491fs,	13q13.1	.	.	.	.	.	.	.	.	.	1.631e-05	0	0	0	0	0	3.604e-05	0	0	.	.	.	.	.	.	.	.	.	rs80359454	66321	Hereditary_cancer-predisposing_syndrome|Hereditary_breast_and_ovarian_cancer_syndrome|Breast-ovarian_cancer,_familial_2|not_specified|not_provided	MedGen:C0027672,SNOMED_CT:699346009|MedGen:C0677776,Orphanet:ORPHA145|MedGen:C2675520,OMIM:612555|MedGen:CN169374|MedGen:CN517202	reviewed_by_expert_panel	Pathogenic
13_32338880_32338880_C_T	13:32338880:C:T	1		PVS1;PM2;PS1	13	32338880	32338880	C	T	stopgain	BRCA2	NM_000059	exon11	c.C4525T	p.Q1509X,	13q13.1	.	8.32e-06	0	0	0	0	1.516e-05	0	0	.	.	.	.	.	.	.	.	.	.	.	.	.	.	.	.	.	.	rs80358683	66327	Breast-ovarian_cancer,_familial_2	MedGen:C2675520,OMIM:612555	reviewed_by_expert_panel	Pathogenic
13_32338981_32338981_-_A	13:32338981:I:1	2		PVS1;PM2;PS1	13	32338981	32338981	-	A	frameshift insertion	BRCA2	NM_000059	exon11	c.4627dupA	p.V1542fs,	13q13.1	.	8.302e-06	0	0	0	0	1.509e-05	0	0	4.075e-06	0	0	0	0	0	8.984e-06	0	0	3.235e-05	0	0	0	0	0	6.677e-05	0	8e-05	rs80359460	46468	Hereditary_cancer-predisposing_syndrome|Hereditary_breast_and_ovarian_cancer_syndrome|Breast-ovarian_cancer,_familial_2|not_provided	MedGen:C0027672,SNOMED_CT:699346009|MedGen:C0677776,Orphanet:ORPHA145|MedGen:C2675520,OMIM:612555|MedGen:CN517202	reviewed_by_expert_panel	Pathogenic
13_32338982_32338982_A_-	13:32338981:D:1	1		PVS1;PM2;PS1	13	32338982	32338982	A	-	frameshift deletion	BRCA2	NM_000059	exon11	c.4627delA	p.K1543fs,	13q13.1	.	.	.	.	.	.	.	.	.	4.075e-06	0	2.986e-05	0	0	0	0	0	0	.	.	.	.	.	.	.	.	.	rs80359461	46469	Hereditary_cancer-predisposing_syndrome|Hereditary_breast_and_ovarian_cancer_syndrome|Breast-ovarian_cancer,_familial_2|not_specified|not_provided	MedGen:C0027672,SNOMED_CT:699346009|MedGen:C0677776,Orphanet:ORPHA145|MedGen:C2675520,OMIM:612555|MedGen:CN169374|MedGen:CN517202	reviewed_by_expert_panel	Pathogenic
13_32338989_32338989_T_-	13:32338988:D:1	9		PVS1;PM2;PS1	13	32338989	32338989	T	-	frameshift deletion	BRCA2	NM_000059	exon11	c.4634delT	p.L1545fs,	13q13.1	.	.	.	.	.	.	.	.	.	.	.	.	.	.	.	.	.	.	.	.	.	.	.	.	.	.	.	rs80359462	46471	Hereditary_cancer-predisposing_syndrome|Hereditary_breast_and_ovarian_cancer_syndrome|Breast-ovarian_cancer,_familial_2|not_provided	MedGen:C0027672,SNOMED_CT:699346009|MedGen:C0677776,Orphanet:ORPHA145|MedGen:C2675520,OMIM:612555|MedGen:CN517202	reviewed_by_expert_panel	Pathogenic
13_32339069_32339069_-_GCAAAGAC	13:32339069:I:8	1		PVS1;PM2	13	32339069	32339069	-	GCAAAGAC	frameshift insertion	BRCA2	NM_000059	exon11	c.4714_4715insGCAAAGAC	p.A1572fs,	13q13.1	.	.	.	.	.	.	.	.	.	.	.	.	.	.	.	.	.	.	.	.	.	.	.	.	.	.	.	.	.	.	.	.	.
13_32339072_32339073_TG_-	13:32339071:D:2	1		PVS1;PM2	13	32339072	32339073	TG	-	frameshift deletion	BRCA2	NM_000059	exon11	c.4717_4718del	p.C1573fs,	13q13.1	.	.	.	.	.	.	.	.	.	.	.	.	.	.	.	.	.	.	.	.	.	.	.	.	.	.	.	.	.	.	.	.	.
13_32339084_32339084_G_T	13:32339084:G:T	1		PVS1;PM2	13	32339084	32339084	G	T	stopgain	BRCA2	NM_000059	exon11	c.G4729T	p.E1577X,	13q13.1	.	.	.	.	.	.	.	.	.	.	.	.	.	.	.	.	.	.	.	.	.	.	.	.	.	.	.	.	.	.	.	.	.
13_32339159_32339159_A_T	13:32339159:A:T	1		PVS1;PM2	13	32339159	32339159	A	T	stopgain	BRCA2	NM_000059	exon11	c.A4804T	p.K1602X,	13q13.1	.	.	.	.	.	.	.	.	.	.	.	.	.	.	.	.	.	.	.	.	.	.	.	.	.	.	.	.	.	.	.	.	.
13_32339214_32339214_T_G	13:32339214:T:G	5		PVS1;PM2;PS1	13	32339214	32339214	T	G	stopgain	BRCA2	NM_000059	exon11	c.T4859G	p.L1620X,	13q13.1	.	.	.	.	.	.	.	.	.	4.075e-06	0	0	0	0	0	8.993e-06	0	0	.	.	.	.	.	.	.	.	.	rs80358710	66398	Hereditary_breast_and_ovarian_cancer_syndrome|Breast-ovarian_cancer,_familial_2	MedGen:C0677776,Orphanet:ORPHA145|MedGen:C2675520,OMIM:612555	reviewed_by_expert_panel	Pathogenic
13_32339216_32339216_T_-	13:32339215:D:1	1		PVS1;PM2	13	32339216	32339216	T	-	frameshift deletion	BRCA2	NM_000059	exon11	c.4861delT	p.C1621fs,	13q13.1	.	.	.	.	.	.	.	.	.	.	.	.	.	.	.	.	.	.	.	.	.	.	.	.	.	.	.	.	.	.	.	.	.
13_32339229_32339230_AA_-	13:32339228:D:2	13		PVS1;PM2;PS1	13	32339229	32339230	AA	-	frameshift deletion	BRCA2	NM_000059	exon11	c.4874_4875del	p.E1625fs,	13q13.1	.	.	.	.	.	.	.	.	.	8.158e-06	0	0	0	0	0	1.8e-05	0	0	.	.	.	.	.	.	.	.	.	rs80359470	46485	Hereditary_cancer-predisposing_syndrome|Hereditary_breast_and_ovarian_cancer_syndrome|Breast-ovarian_cancer,_familial_2|not_provided	MedGen:C0027672,SNOMED_CT:699346009|MedGen:C0677776,Orphanet:ORPHA145|MedGen:C2675520,OMIM:612555|MedGen:CN517202	reviewed_by_expert_panel	Pathogenic
13_32339288_32339291_AAAG_-	13:32339287:D:4	1		PVS1;PM2	13	32339288	32339291	AAAG	-	frameshift deletion	BRCA2	NM_000059	exon11	c.4933_4936del	p.K1645fs,	13q13.1	.	.	.	.	.	.	.	.	.	.	.	.	.	.	.	.	.	.	.	.	.	.	.	.	.	.	.	rs80359473	46491	Hereditary_cancer-predisposing_syndrome|Hereditary_breast_and_ovarian_cancer_syndrome|Breast-ovarian_cancer,_familial_2|not_provided	MedGen:C0027672,SNOMED_CT:699346009|MedGen:C0677776,Orphanet:ORPHA145|MedGen:C2675520,OMIM:612555|MedGen:CN517202	reviewed_by_expert_panel	Pathogenic
13_32339320_32339320_C_A	13:32339320:C:A	1		PVS1;PM2;PS1	13	32339320	32339320	C	A	stopgain	BRCA2	NM_000059	exon11	c.C4965A	p.Y1655X,	13q13.1	.	.	.	.	.	.	.	.	.	.	.	.	.	.	.	.	.	.	.	.	.	.	.	.	.	.	.	rs80358721	66418	Hereditary_breast_and_ovarian_cancer_syndrome|Breast-ovarian_cancer,_familial_2	MedGen:C0677776,Orphanet:ORPHA145|MedGen:C2675520,OMIM:612555	reviewed_by_expert_panel	Pathogenic
13_32339320_32339320_C_G	13:32339320:C:G	5		PVS1;PM2;PS1	13	32339320	32339320	C	G	stopgain	BRCA2	NM_000059	exon11	c.C4965G	p.Y1655X,	13q13.1	.	8.414e-06	0	0	0	0	1.525e-05	0	0	4.246e-06	0	0	0	0	0	9.231e-06	0	0	3.233e-05	0	0	0	0	0	6.68e-05	0	.	rs80358721	46492	Hereditary_cancer-predisposing_syndrome|Hereditary_breast_and_ovarian_cancer_syndrome|Fanconi_anemia,_complementation_group_D1|Breast-ovarian_cancer,_familial_2|not_specified|not_provided	MedGen:C0027672,SNOMED_CT:699346009|MedGen:C0677776,Orphanet:ORPHA145|MedGen:C1838457,OMIM:605724,Orphanet:ORPHA319462|MedGen:C2675520,OMIM:612555|MedGen:CN169374|MedGen:CN517202	reviewed_by_expert_panel	Pathogenic
13_32339335_32339335_T_-	13:32339334:D:1	1		PVS1;PM2;PS1	13	32339335	32339335	T	-	frameshift deletion	BRCA2	NM_000059	exon11	c.4980delT	p.P1660fs,	13q13.1	.	.	.	.	.	.	.	.	.	.	.	.	.	.	.	.	.	.	.	.	.	.	.	.	.	.	.	.	261263	Breast-ovarian_cancer,_familial_2	MedGen:C2675520,OMIM:612555	reviewed_by_expert_panel	Pathogenic
13_32339338_32339338_T_A	13:32339338:T:A	1		PVS1;PM2	13	32339338	32339338	T	A	stopgain	BRCA2	NM_000059	exon11	c.T4983A	p.Y1661X,	13q13.1	.	.	.	.	.	.	.	.	.	.	.	.	.	.	.	.	.	.	.	.	.	.	.	.	.	.	.	.	.	.	.	.	.
13_32339421_32339421_-_A	13:32339421:I:1	23	P	PVS1;PM2;PS1	13	32339421	32339421	-	A	frameshift insertion	BRCA2	NM_000059	exon11	c.5067dupA	p.A1689fs,	13q13.1	.	8.472e-06	0	0	0	0	1.533e-05	0	0	1.761e-05	0	0	0.0001	0	0	2.843e-05	0	0	.	.	.	.	.	.	.	.	.	rs80359480	46499	Hereditary_cancer-predisposing_syndrome|Hereditary_breast_and_ovarian_cancer_syndrome|Breast-ovarian_cancer,_familial_2|not_provided	MedGen:C0027672,SNOMED_CT:699346009|MedGen:C0677776,Orphanet:ORPHA145|MedGen:C2675520,OMIM:612555|MedGen:CN517202	reviewed_by_expert_panel	Pathogenic
13_32339483_32339486_TATG_-	13:32339482:D:4	1		PVS1;PM2;PS1	13	32339483	32339486	TATG	-	frameshift deletion	BRCA2	NM_000059	exon11	c.5128_5131del	p.Y1710fs,	13q13.1	.	8.458e-06	0.0001	0	0	0	0	0	0	4.485e-06	6.72e-05	0	0	0	0	0	0	0	.	.	.	.	.	.	.	.	.	rs80359484	66443	Hereditary_cancer-predisposing_syndrome|Hereditary_breast_and_ovarian_cancer_syndrome|Breast-ovarian_cancer,_familial_2|Breast-ovarian_cancer,_familial_1|not_provided	MedGen:C0027672,SNOMED_CT:699346009|MedGen:C0677776,Orphanet:ORPHA145|MedGen:C2675520,OMIM:612555|MedGen:C2676676,OMIM:604370|MedGen:CN517202	reviewed_by_expert_panel	Pathogenic
13_32339494_32339497_TTAT_-	13:32339493:D:4	2		PVS1;PM2;PS1	13	32339494	32339497	TTAT	-	frameshift deletion	BRCA2	NM_000059	exon11	c.5139_5142del	p.N1713fs,	13q13.1	.	.	.	.	.	.	.	.	.	.	.	.	.	.	.	.	.	.	.	.	.	.	.	.	.	.	.	rs80359487	66446	Hereditary_cancer-predisposing_syndrome|Breast-ovarian_cancer,_familial_2|not_provided	MedGen:C0027672,SNOMED_CT:699346009|MedGen:C2675520,OMIM:612555|MedGen:CN517202	reviewed_by_expert_panel	Pathogenic
13_32339499_32339502_TGTA_-	13:32339498:D:4	1		PVS1;PM2;PS1	13	32339499	32339502	TGTA	-	frameshift deletion	BRCA2	NM_000059	exon11	c.5144_5147del	p.L1715fs,	13q13.1	.	8.459e-06	0	8.675e-05	0	0	0	0	0	4.49e-06	0	3.608e-05	0	0	0	0	0	0	.	.	.	.	.	.	.	.	.	rs276174854	66447	Hereditary_cancer-predisposing_syndrome|Hereditary_breast_and_ovarian_cancer_syndrome|Breast-ovarian_cancer,_familial_2|not_provided	MedGen:C0027672,SNOMED_CT:699346009|MedGen:C0677776,Orphanet:ORPHA145|MedGen:C2675520,OMIM:612555|MedGen:CN517202	reviewed_by_expert_panel	Pathogenic
13_32339514_32339514_C_A	13:32339514:C:A	1		PVS1;PM2;PS1	13	32339514	32339514	C	A	stopgain	BRCA2	NM_000059	exon11	c.C5159A	p.S1720X,	13q13.1	.	.	.	.	.	.	.	.	.	0	0	0	0	0	0	0	0	0	.	.	.	.	.	.	.	.	.	.	152322	Hereditary_cancer-predisposing_syndrome|Hereditary_breast_and_ovarian_cancer_syndrome|Breast-ovarian_cancer,_familial_2	MedGen:C0027672,SNOMED_CT:699346009|MedGen:C0677776,Orphanet:ORPHA145|MedGen:C2675520,OMIM:612555	reviewed_by_expert_panel	Pathogenic
13_32339548_32339549_TC_-	13:32339547:D:2	1		PVS1;PM2;PS1	13	32339548	32339549	TC	-	frameshift deletion	BRCA2	NM_000059	exon11	c.5193_5194del	p.H1731fs,	13q13.1	.	.	.	.	.	.	.	.	.	.	.	.	.	.	.	.	.	.	.	.	.	.	.	.	.	.	.	.	234831	Hereditary_cancer-predisposing_syndrome	MedGen:C0027672,SNOMED_CT:699346009	criteria_provided,_single_submitter	Pathogenic
13_32339572_32339578_TTTAAGT_-	13:32339571:D:7	4		PVS1;PM2;PS1	13	32339572	32339578	TTTAAGT	-	frameshift deletion	BRCA2	NM_000059	exon11	c.5217_5223del	p.Y1739fs,	13q13.1	.	8.34e-06	0	0	0	0	1.511e-05	0	0	4.099e-06	0	0	0	0	0	9.035e-06	0	0	.	.	.	.	.	.	.	.	.	rs80359496	66490	Hereditary_cancer-predisposing_syndrome|Hereditary_breast_and_ovarian_cancer_syndrome|Breast-ovarian_cancer,_familial_2|not_specified|not_provided	MedGen:C0027672,SNOMED_CT:699346009|MedGen:C0677776,Orphanet:ORPHA145|MedGen:C2675520,OMIM:612555|MedGen:CN169374|MedGen:CN517202	reviewed_by_expert_panel	Pathogenic
13_32339602_32339602_T_G	13:32339602:T:G	2		PVS1;PM2	13	32339602	32339602	T	G	stopgain	BRCA2	NM_000059	exon11	c.T5247G	p.Y1749X,	13q13.1	.	.	.	.	.	.	.	.	.	.	.	.	.	.	.	.	.	.	.	.	.	.	.	.	.	.	.	.	.	.	.	.	.
13_32339634_32339634_C_G	13:32339634:C:G	1		PVS1;PM2;PS1	13	32339634	32339634	C	G	stopgain	BRCA2	NM_000059	exon11	c.C5279G	p.S1760X,	13q13.1	.	.	.	.	.	.	.	.	.	.	.	.	.	.	.	.	.	.	.	.	.	.	.	.	.	.	.	rs80358751	66501	Hereditary_cancer-predisposing_syndrome|Hereditary_breast_and_ovarian_cancer_syndrome|Breast-ovarian_cancer,_familial_2	MedGen:C0027672,SNOMED_CT:699346009|MedGen:C0677776,Orphanet:ORPHA145|MedGen:C2675520,OMIM:612555	reviewed_by_expert_panel	Pathogenic
13_32339641_32339642_TC_-	13:32339640:D:2	2		PVS1;PM2;PS1	13	32339641	32339642	TC	-	frameshift deletion	BRCA2	NM_000059	exon11	c.5286_5287del	p.Y1762fs,	13q13.1	.	.	.	.	.	.	.	.	.	4.076e-06	0	0	0	0	0	8.994e-06	0	0	.	.	.	.	.	.	.	.	.	rs80359503	46512	Hereditary_cancer-predisposing_syndrome|Hereditary_breast_and_ovarian_cancer_syndrome|Breast-ovarian_cancer,_familial_2|not_provided	MedGen:C0027672,SNOMED_CT:699346009|MedGen:C0677776,Orphanet:ORPHA145|MedGen:C2675520,OMIM:612555|MedGen:CN517202	reviewed_by_expert_panel	Pathogenic
13_32339646_32339646_-_A	13:32339646:I:1	1		PVS1;PM2;PS1	13	32339646	32339646	-	A	frameshift insertion	BRCA2	NM_000059	exon11	c.5292dupA	p.S1764fs,	13q13.1	.	.	.	.	.	.	.	.	.	.	.	.	.	.	.	.	.	.	.	.	.	.	.	.	.	.	.	.	463683	Hereditary_breast_and_ovarian_cancer_syndrome	MedGen:C0677776,Orphanet:ORPHA145	criteria_provided,_single_submitter	Pathogenic
13_32339658_32339659_TT_-	13:32339657:D:2	10		PVS1;PM2;PS1	13	32339658	32339659	TT	-	frameshift deletion	BRCA2	NM_000059	exon11	c.5303_5304del	p.L1768fs,	13q13.1	.	8.299e-06	0	0	0	0	1.511e-05	0	0	4.075e-06	0	0	0	0	0	8.991e-06	0	0	.	.	.	.	.	.	.	.	.	rs80359505	46513	Hereditary_cancer-predisposing_syndrome|Hereditary_breast_and_ovarian_cancer_syndrome|Breast-ovarian_cancer,_familial_2|not_provided	MedGen:C0027672,SNOMED_CT:699346009|MedGen:C0677776,Orphanet:ORPHA145|MedGen:C2675520,OMIM:612555|MedGen:CN517202	reviewed_by_expert_panel	Pathogenic
13_32339700_32339701_AA_-	13:32339699:D:2	12		PVS1;PM2;PS1	13	32339700	32339701	AA	-	frameshift deletion	BRCA2	NM_000059	exon11	c.5345_5346del	p.Q1782fs,	13q13.1	.	8.29e-06	0	0	0	0	1.51e-05	0	0	.	.	.	.	.	.	.	.	.	3.252e-05	0	0	0	0	0	6.722e-05	0	.	rs80359507	46515	Hereditary_cancer-predisposing_syndrome|Hereditary_breast_and_ovarian_cancer_syndrome|Breast-ovarian_cancer,_familial_2|not_provided	MedGen:C0027672,SNOMED_CT:699346009|MedGen:C0677776,Orphanet:ORPHA145|MedGen:C2675520,OMIM:612555|MedGen:CN517202	reviewed_by_expert_panel	Pathogenic
13_32339720_32339720_A_T	13:32339720:A:T	1		PVS1;PM2;PS1	13	32339720	32339720	A	T	stopgain	BRCA2	NM_000059	exon11	c.A5365T	p.K1789X,	13q13.1	.	.	.	.	.	.	.	.	.	.	.	.	.	.	.	.	.	.	.	.	.	.	.	.	.	.	.	.	261295	Breast-ovarian_cancer,_familial_2	MedGen:C2675520,OMIM:612555	reviewed_by_expert_panel	Pathogenic
13_32339764_32339765_TG_-	13:32339763:D:2	1		PVS1;PM2;PS1	13	32339764	32339765	TG	-	frameshift deletion	BRCA2	NM_000059	exon11	c.5409_5410del	p.T1803fs,	13q13.1	.	.	.	.	.	.	.	.	.	.	.	.	.	.	.	.	.	.	.	.	.	.	.	.	.	.	.	rs80359512	46519	Hereditary_cancer-predisposing_syndrome|Hereditary_breast_and_ovarian_cancer_syndrome|Breast-ovarian_cancer,_familial_2|not_provided	MedGen:C0027672,SNOMED_CT:699346009|MedGen:C0677776,Orphanet:ORPHA145|MedGen:C2675520,OMIM:612555|MedGen:CN517202	reviewed_by_expert_panel	Pathogenic
13_32339929_32339932_AATT_-	13:32339928:D:4	9		PVS1;PM2;PS1	13	32339929	32339932	AATT	-	frameshift deletion	BRCA2	NM_000059	exon11	c.5574_5577del	p.T1858fs,	13q13.1	.	3.321e-05	0.0002	0	0	0	3.016e-05	0	0	1.668e-05	6.615e-05	0	0	5.874e-05	0	1.826e-05	0	0	.	.	.	.	.	.	.	.	.	rs80359520	46531	Hereditary_cancer-predisposing_syndrome|Hereditary_breast_and_ovarian_cancer_syndrome|Fanconi_anemia,_complementation_group_D1|Breast-ovarian_cancer,_familial_2|not_specified|not_provided	MedGen:C0027672,SNOMED_CT:699346009|MedGen:C0677776,Orphanet:ORPHA145|MedGen:C1838457,OMIM:605724,Orphanet:ORPHA319462|MedGen:C2675520,OMIM:612555|MedGen:CN169374|MedGen:CN517202	reviewed_by_expert_panel	Pathogenic
13_32340037_32340037_C_G	13:32340037:C:G	18		PVS1;PM2;PS1	13	32340037	32340037	C	G	stopgain	BRCA2	NM_000059	exon11	c.C5682G	p.Y1894X,	13q13.1	.	.	.	.	.	.	.	.	.	4.077e-06	0	0	0	0	0	8.996e-06	0	0	.	.	.	.	.	.	.	.	7.7e-05	rs41293497	46545	Medulloblastoma|Malignant_tumor_of_prostate|Hereditary_cancer-predisposing_syndrome|Familial_cancer_of_breast|Hereditary_breast_and_ovarian_cancer_syndrome|Ovarian_cancer|Fanconi_anemia,_complementation_group_D1|Tracheoesophageal_fistula|Breast-ovarian_cancer,_familial_2|Glioma_susceptibility_3|Pancreatic_cancer_2|Wilms_tumor_1|not_provided	Human_Phenotype_Ontology:HP:0002885,MeSH:D008527,MedGen:C0025149,OMIM:155255,Orphanet:ORPHA616|Human_Phenotype_Ontology:HP:0012125,MedGen:C0376358,OMIM:176807,SNOMED_CT:399068003|MedGen:C0027672,SNOMED_CT:699346009|MedGen:C0346153,OMIM:114480,Orphanet:ORPHA227535,SNOMED_CT:254843006|MedGen:C0677776,Orphanet:ORPHA145|MedGen:C1140680,Orphanet:ORPHA213500|MedGen:C1838457,OMIM:605724,Orphanet:ORPHA31…	reviewed_by_expert_panel	Pathogenic
13_32340073_32340074_CT_-	13:32340072:D:2	7		PVS1;PM2;PS1	13	32340073	32340074	CT	-	frameshift deletion	BRCA2	NM_000059	exon11	c.5718_5719del	p.N1906fs,	13q13.1	.	.	.	.	.	.	.	.	.	4.069e-06	0	0	0	0	0	0	0	3.25e-05	.	.	.	.	.	.	.	.	.	rs80359530	24359	Hereditary_cancer-predisposing_syndrome|Familial_cancer_of_breast|Hereditary_breast_and_ovarian_cancer_syndrome|Breast-ovarian_cancer,_familial_2|not_provided	MedGen:C0027672,SNOMED_CT:699346009|MedGen:C0346153,OMIM:114480,Orphanet:ORPHA227535,SNOMED_CT:254843006|MedGen:C0677776,Orphanet:ORPHA145|MedGen:C2675520,OMIM:612555|MedGen:CN517202	reviewed_by_expert_panel	Pathogenic
13_32340185_32340185_A_-	13:32340184:D:1	1		PVS1;PM2	13	32340185	32340185	A	-	frameshift deletion	BRCA2	NM_000059	exon11	c.5830delA	p.K1944fs,	13q13.1	.	.	.	.	.	.	.	.	.	.	.	.	.	.	.	.	.	.	.	.	.	.	.	.	.	.	.	.	.	.	.	.	.
13_32340219_32340219_C_A	13:32340219:C:A	1		PVS1;PM2;PS1	13	32340219	32340219	C	A	stopgain	BRCA2	NM_000059	exon11	c.C5864A	p.S1955X,	13q13.1	.	8.265e-06	0	0	0	0	1.5e-05	0	0	1.219e-05	0	0	0	5.798e-05	0	1.793e-05	0	0	3.231e-05	0	0	0	0.0006	0	0	0	.	rs80358815	66622	Hereditary_cancer-predisposing_syndrome|Hereditary_breast_and_ovarian_cancer_syndrome|Breast-ovarian_cancer,_familial_2|not_specified|not_provided	MedGen:C0027672,SNOMED_CT:699346009|MedGen:C0677776,Orphanet:ORPHA145|MedGen:C2675520,OMIM:612555|MedGen:CN169374|MedGen:CN517202	reviewed_by_expert_panel	Pathogenic
13_32340264_32340264_C_A	13:32340264:C:A	3		PVS1;PM2;PS1	13	32340264	32340264	C	A	stopgain	BRCA2	NM_000059	exon11	c.C5909A	p.S1970X,	13q13.1	.	.	.	.	.	.	.	.	.	.	.	.	.	.	.	.	.	.	.	.	.	.	.	.	.	.	.	rs80358824	46563	Hereditary_cancer-predisposing_syndrome|Hereditary_breast_and_ovarian_cancer_syndrome|Breast-ovarian_cancer,_familial_2|not_provided	MedGen:C0027672,SNOMED_CT:699346009|MedGen:C0677776,Orphanet:ORPHA145|MedGen:C2675520,OMIM:612555|MedGen:CN517202	reviewed_by_expert_panel	Pathogenic
13_32340301_32340301_T_-	13:32340300:D:1	27	P	PVS1;PM2;PS1	13	32340301	32340301	T	-	frameshift deletion	BRCA2	NM_000059	exon11	c.5946delT	p.S1982fs,	13q13.1	.	0.0003	0	0	0	0	0.0005	0	0	0.0003	0	0	0.0058	0	0	6.277e-05	0.0005	0	0.0002	0	0	0.0066	0	0	0.0002	0	0.0002	rs80359550	24364	Neoplasm_of_the_breast|Hereditary_cancer-predisposing_syndrome|Familial_cancer_of_breast|Hereditary_breast_and_ovarian_cancer_syndrome|Fanconi_anemia,_complementation_group_D1|Breast-ovarian_cancer,_familial_2|Pancreatic_cancer_2|not_specified|BRCA2-Related_Disorders|not_provided	Human_Phenotype_Ontology:HP:0100013,MeSH:D001943,MedGen:C1458155,Orphanet:ORPHA180250,SNOMED_CT:126926005|MedGen:C0027672,SNOMED_CT:699346009|MedGen:C0346153,OMIM:114480,Orphanet:ORPHA227535,SNOMED_CT:254843006|MedGen:C0677776,Orphanet:ORPHA145|MedGen:C1838457,OMIM:605724,Orphanet:ORPHA319462|MedGen:C2675520,OMIM:612555|MedGen:C3150546,OMIM:613347|MedGen:CN169374|MedGen:CN239275|MedGen:CN517202	reviewed_by_expert_panel	Pathogenic
13_32340315_32340315_A_-	13:32340314:D:1	1		PVS1;PM2	13	32340315	32340315	A	-	frameshift deletion	BRCA2	NM_000059	exon11	c.5960delA	p.Q1987fs,	13q13.1	.	.	.	.	.	.	.	.	.	.	.	.	.	.	.	.	.	.	.	.	.	.	.	.	.	.	.	.	.	.	.	.	.
13_32340385_32340385_-_T	13:32340385:I:1	1		PVS1;PM2;PS1	13	32340385	32340385	-	T	frameshift insertion	BRCA2	NM_000059	exon11	c.6031dupT	p.V2010fs,	13q13.1	.	.	.	.	.	.	.	.	.	.	.	.	.	.	.	.	.	.	.	.	.	.	.	.	.	.	.	.	434063	Breast-ovarian_cancer,_familial_2	MedGen:C2675520,OMIM:612555	criteria_provided,_single_submitter	Pathogenic
13_32340407_32340408_AG_-	13:32340406:D:2	1		PVS1;PM2;PS1	13	32340407	32340408	AG	-	frameshift deletion	BRCA2	NM_000059	exon11	c.6052_6053del	p.S2018fs,	13q13.1	.	.	.	.	.	.	.	.	.	.	.	.	.	.	.	.	.	.	.	.	.	.	.	.	.	.	.	.	261332	Hereditary_breast_and_ovarian_cancer_syndrome|Breast-ovarian_cancer,_familial_2	MedGen:C0677776,Orphanet:ORPHA145|MedGen:C2675520,OMIM:612555	reviewed_by_expert_panel	Pathogenic
13_32340414_32340417_AACA_-	13:32340413:D:4	4		PVS1;PM2;PS1	13	32340414	32340417	AACA	-	frameshift deletion	BRCA2	NM_000059	exon11	c.6059_6062del	p.E2020fs,	13q13.1	.	.	.	.	.	.	.	.	.	.	.	.	.	.	.	.	.	.	.	.	.	.	.	.	.	.	.	rs398122546	96912	Hereditary_cancer-predisposing_syndrome|Hereditary_breast_and_ovarian_cancer_syndrome|Breast-ovarian_cancer,_familial_2	MedGen:C0027672,SNOMED_CT:699346009|MedGen:C0677776,Orphanet:ORPHA145|MedGen:C2675520,OMIM:612555	reviewed_by_expert_panel	Pathogenic
13_32340420_32340420_C_G	13:32340420:C:G	3		PVS1;PM2;PS1	13	32340420	32340420	C	G	stopgain	BRCA2	NM_000059	exon11	c.C6065G	p.S2022X,	13q13.1	.	8.287e-06	0	0	0	0	1.508e-05	0	0	4.069e-06	0	0	0	0	0	8.977e-06	0	0	.	.	.	.	.	.	.	.	.	rs80358843	66666	Hereditary_cancer-predisposing_syndrome|Hereditary_breast_and_ovarian_cancer_syndrome|Breast-ovarian_cancer,_familial_2|not_provided	MedGen:C0027672,SNOMED_CT:699346009|MedGen:C0677776,Orphanet:ORPHA145|MedGen:C2675520,OMIM:612555|MedGen:CN517202	reviewed_by_expert_panel	Pathogenic
13_32340532_32340532_T_-	13:32340531:D:1	1		PVS1;PM2	13	32340532	32340532	T	-	frameshift deletion	BRCA2	NM_000059	exon11	c.6177delT	p.S2059fs,	13q13.1	.	.	.	.	.	.	.	.	.	.	.	.	.	.	.	.	.	.	.	.	.	.	.	.	.	.	.	.	.	.	.	.	.
13_32340622_32340622_G_-	13:32340621:D:1	1		PVS1;PM2	13	32340622	32340622	G	-	frameshift deletion	BRCA2	NM_000059	exon11	c.6267delG	p.E2089fs,	13q13.1	.	.	.	.	.	.	.	.	.	4.168e-06	0	0	0	0	0	9.128e-06	0	0	.	.	.	.	.	.	.	.	.	.	.	.	.	.	.
13_32340630_32340631_TT_-	13:32340629:D:2	33	P	PVS1;PM2;PS1	13	32340630	32340631	TT	-	frameshift deletion	BRCA2	NM_000059	exon11	c.6275_6276del	p.L2092fs,	13q13.1	.	1.667e-05	0	8.651e-05	0	0	1.511e-05	0	0	3.351e-05	0	6.246e-05	0	0	4.562e-05	4.577e-05	0	0	3.231e-05	0	0	0	0	0	6.671e-05	0	.	rs11571658	24357	Hereditary_cancer-predisposing_syndrome|Hereditary_breast_and_ovarian_cancer_syndrome|Breast-ovarian_cancer,_familial_2|not_provided	MedGen:C0027672,SNOMED_CT:699346009|MedGen:C0677776,Orphanet:ORPHA145|MedGen:C2675520,OMIM:612555|MedGen:CN517202	reviewed_by_expert_panel	Pathogenic
13_32340723_32340723_A_-	13:32340722:D:1	1		PVS1;PM2;PS1	13	32340723	32340723	A	-	frameshift deletion	BRCA2	NM_000059	exon11	c.6368delA	p.E2123fs,	13q13.1	.	.	.	.	.	.	.	.	.	0	0	0	0	0	0	0	0	0	.	.	.	.	.	.	.	.	.	rs80359578	66743	Hereditary_cancer-predisposing_syndrome|Breast-ovarian_cancer,_familial_2|not_provided	MedGen:C0027672,SNOMED_CT:699346009|MedGen:C2675520,OMIM:612555|MedGen:CN517202	reviewed_by_expert_panel	Pathogenic
13_32340740_32340740_G_T	13:32340740:G:T	1		PVS1;PM2;PS1	13	32340740	32340740	G	T	stopgain	BRCA2	NM_000059	exon11	c.G6385T	p.E2129X,	13q13.1	.	.	.	.	.	.	.	.	.	.	.	.	.	.	.	.	.	.	.	.	.	.	.	.	.	.	.	.	261356	Breast-ovarian_cancer,_familial_2	MedGen:C2675520,OMIM:612555	reviewed_by_expert_panel	Pathogenic
13_32340817_32340818_TC_-	13:32340816:D:2	1		PVS1;PM2	13	32340817	32340818	TC	-	frameshift deletion	BRCA2	NM_000059	exon11	c.6462_6463del	p.Y2154fs,	13q13.1	.	.	.	.	.	.	.	.	.	.	.	.	.	.	.	.	.	.	.	.	.	.	.	.	.	.	.	rs80359596	46603	Hereditary_cancer-predisposing_syndrome|Hereditary_breast_and_ovarian_cancer_syndrome|Breast-ovarian_cancer,_familial_2|not_provided	MedGen:C0027672,SNOMED_CT:699346009|MedGen:C0677776,Orphanet:ORPHA145|MedGen:C2675520,OMIM:612555|MedGen:CN517202	reviewed_by_expert_panel	Pathogenic
13_32340837_32340840_ACAA_-	13:32340836:D:4	5		PVS1;PM2;PS1	13	32340837	32340840	ACAA	-	frameshift deletion	BRCA2	NM_000059	exon11	c.6482_6485del	p.D2161fs,	13q13.1	.	1.683e-05	0	8.682e-05	0	0	0	0	6.533e-05	8.785e-06	0	3.449e-05	0	0	0	0	0	3.826e-05	.	.	.	.	.	.	.	.	.	rs80359598	46604	Hereditary_cancer-predisposing_syndrome|Hereditary_breast_and_ovarian_cancer_syndrome|Breast-ovarian_cancer,_familial_2|not_provided	MedGen:C0027672,SNOMED_CT:699346009|MedGen:C0677776,Orphanet:ORPHA145|MedGen:C2675520,OMIM:612555|MedGen:CN517202	reviewed_by_expert_panel	Pathogenic
13_32340882_32340882_-_CATTCATG	13:32340882:I:8	2		PVS1;PM2;PS1	13	32340882	32340882	-	CATTCATG	frameshift insertion	BRCA2	NM_000059	exon11	c.6527_6528insCATTCATG	p.N2176fs,	13q13.1	.	.	.	.	.	.	.	.	.	.	.	.	.	.	.	.	.	.	.	.	.	.	.	.	.	.	.	.	261369	Hereditary_breast_and_ovarian_cancer_syndrome|Breast-ovarian_cancer,_familial_2	MedGen:C0677776,Orphanet:ORPHA145|MedGen:C2675520,OMIM:612555	reviewed_by_expert_panel	Pathogenic
13_32340890_32340890_-_A	13:32340890:I:1	1		PVS1;PM2;PS1	13	32340890	32340890	-	A	frameshift insertion	BRCA2	NM_000059	exon11	c.6535_6536insA	p.V2179fs,	13q13.1	.	8.309e-06	0	0	0	0	1.507e-05	0	0	4.188e-06	0	0	0	0	0	9.13e-06	0	0	.	.	.	.	.	.	.	.	.	rs80359601	46606	Hereditary_breast_and_ovarian_cancer_syndrome|Breast-ovarian_cancer,_familial_2	MedGen:C0677776,Orphanet:ORPHA145|MedGen:C2675520,OMIM:612555	reviewed_by_expert_panel	Pathogenic
13_32340907_32340907_G_-	13:32340906:D:1	1		PVS1;PM2;PS1	13	32340907	32340907	G	-	frameshift deletion	BRCA2	NM_000059	exon11	c.6552delG	p.Q2184fs,	13q13.1	.	.	.	.	.	.	.	.	.	.	.	.	.	.	.	.	.	.	.	.	.	.	.	.	.	.	.	rs80359603	66795	Neoplasm_of_the_breast|Breast-ovarian_cancer,_familial_2|not_provided	Human_Phenotype_Ontology:HP:0100013,MeSH:D001943,MedGen:C1458155,Orphanet:ORPHA180250,SNOMED_CT:126926005|MedGen:C2675520,OMIM:612555|MedGen:CN517202	reviewed_by_expert_panel	Pathogenic
13_32340941_32340942_AA_-	13:32340940:D:2	4		PVS1;PM2;PS1	13	32340941	32340942	AA	-	frameshift deletion	BRCA2	NM_000059	exon11	c.6586_6587del	p.K2196fs,	13q13.1	.	.	.	.	.	.	.	.	.	.	.	.	.	.	.	.	.	.	.	.	.	.	.	.	.	.	.	.	237822	Breast-ovarian_cancer,_familial_2	MedGen:C2675520,OMIM:612555	reviewed_by_expert_panel	Pathogenic
13_32340946_32340947_TG_-	13:32340945:D:2	1		PVS1;PM2;PS1	13	32340946	32340947	TG	-	frameshift deletion	BRCA2	NM_000059	exon11	c.6591_6592del	p.T2197fs,	13q13.1	.	.	.	.	.	.	.	.	.	4.132e-06	0	0	0	0	0	0	0	3.41e-05	.	.	.	.	.	.	.	.	.	rs80359605	24358	Hereditary_cancer-predisposing_syndrome|Hereditary_breast_and_ovarian_cancer_syndrome|Breast-ovarian_cancer,_familial_2|not_provided	MedGen:C0027672,SNOMED_CT:699346009|MedGen:C0677776,Orphanet:ORPHA145|MedGen:C2675520,OMIM:612555|MedGen:CN517202	reviewed_by_expert_panel	Pathogenic
13_32340957_32340957_C_-	13:32340956:D:1	1		PVS1;PM2;PS1	13	32340957	32340957	C	-	frameshift deletion	BRCA2	NM_000059	exon11	c.6602delC	p.S2201fs,	13q13.1	.	.	.	.	.	.	.	.	.	.	.	.	.	.	.	.	.	.	.	.	.	.	.	.	.	.	.	rs431825343	102742	Breast-ovarian_cancer,_familial_2	MedGen:C2675520,OMIM:612555	reviewed_by_expert_panel	Pathogenic
13_32341109_32341110_TC_-	13:32341108:D:2	4		PVS1;PM2;PS1	13	32341109	32341110	TC	-	frameshift deletion	BRCA2	NM_000059	exon11	c.6754_6755del	p.S2252fs,	13q13.1	.	.	.	.	.	.	.	.	.	4.062e-06	0	0	0	0	0	8.957e-06	0	0	.	.	.	.	.	.	.	.	.	rs80359623	66845	Hereditary_cancer-predisposing_syndrome|Hereditary_breast_and_ovarian_cancer_syndrome|Breast-ovarian_cancer,_familial_2|not_provided	MedGen:C0027672,SNOMED_CT:699346009|MedGen:C0677776,Orphanet:ORPHA145|MedGen:C2675520,OMIM:612555|MedGen:CN517202	reviewed_by_expert_panel	Pathogenic
13_32346831_32346834_AATA_-	13:32346830:D:4	2		PVS1;PM2;PS1	13	32346831	32346834	AATA	-	frameshift deletion	BRCA2	NM_000059	exon13	c.6942_6945del	p.T2314fs,	13q13.1	.	1.734e-05	0	0	0	0	3.192e-05	0	0	8.179e-06	0	0	0	0	0	1.801e-05	0	0	.	.	.	.	.	.	.	.	.	rs80359629	46631	Hereditary_cancer-predisposing_syndrome|Hereditary_breast_and_ovarian_cancer_syndrome|Breast-ovarian_cancer,_familial_2|not_provided	MedGen:C0027672,SNOMED_CT:699346009|MedGen:C0677776,Orphanet:ORPHA145|MedGen:C2675520,OMIM:612555|MedGen:CN517202	reviewed_by_expert_panel	Pathogenic
13_32346867_32346867_T_-	13:32346866:D:1	7		PVS1;PM2;PS1	13	32346867	32346867	T	-	frameshift deletion	BRCA2	NM_000059	exon13	c.6978delT	p.S2326fs,	13q13.1	.	.	.	.	.	.	.	.	.	.	.	.	.	.	.	.	.	.	.	.	.	.	.	.	.	.	.	.	246800	Hereditary_breast_and_ovarian_cancer_syndrome|Breast-ovarian_cancer,_familial_2|not_provided	MedGen:C0677776,Orphanet:ORPHA145|MedGen:C2675520,OMIM:612555|MedGen:CN517202	reviewed_by_expert_panel	Pathogenic
13_32346891_32346891_-_A	13:32346891:I:1	1		PVS1;PM2	13	32346891	32346891	-	A	frameshift insertion	BRCA2	NM_000059	exon13	c.7002_7003insA	p.P2334fs,	13q13.1	.	.	.	.	.	.	.	.	.	.	.	.	.	.	.	.	.	.	.	.	.	.	.	.	.	.	.	.	.	.	.	.	.
13_32346896_32346896_G_A	13:32346896:G:A	4		PM2;PS1	13	32346896	32346896	G	A	nonsynonymous SNV	BRCA2	NM_000059	exon13	c.G7007A	p.R2336H,	13q13.1	.	.	.	.	.	.	.	.	.	0	0	0	0	0	0	0	0	0	.	.	.	.	.	.	.	.	.	rs28897743	46633	Hereditary_cancer-predisposing_syndrome|Familial_cancer_of_breast|Hereditary_breast_and_ovarian_cancer_syndrome|Fanconi_anemia,_complementation_group_D1|Breast-ovarian_cancer,_familial_2|not_provided	MedGen:C0027672,SNOMED_CT:699346009|MedGen:C0346153,OMIM:114480,Orphanet:ORPHA227535,SNOMED_CT:254843006|MedGen:C0677776,Orphanet:ORPHA145|MedGen:C1838457,OMIM:605724,Orphanet:ORPHA319462|MedGen:C2675520,OMIM:612555|MedGen:CN517202	criteria_provided,_multiple_submitters,_no_conflicts	Pathogenic
13_32354921_32354922_TC_-	13:32354920:D:2	16		PVS1;PM2;PS1	13	32354921	32354922	TC	-	frameshift deletion	BRCA2	NM_000059	exon14	c.7068_7069del	p.F2356fs,	13q13.1	.	3.303e-05	0	0	0	0	5.996e-05	0	0	2.034e-05	0	0	0	0	0	4.486e-05	0	0	6.457e-05	0	0	0	0	0	0.0001	0	8e-05	rs80359636	46638	Hereditary_cancer-predisposing_syndrome|Hereditary_breast_and_ovarian_cancer_syndrome|Breast-ovarian_cancer,_familial_2|not_provided	MedGen:C0027672,SNOMED_CT:699346009|MedGen:C0677776,Orphanet:ORPHA145|MedGen:C2675520,OMIM:612555|MedGen:CN517202	reviewed_by_expert_panel	Pathogenic
13_32355071_32355072_TG_-	13:32355070:D:2	1		PVS1;PM2	13	32355071	32355072	TG	-	frameshift deletion	BRCA2	NM_000059	exon14	c.7218_7219del	p.F2406fs,	13q13.1	.	.	.	.	.	.	.	.	.	.	.	.	.	.	.	.	.	.	.	.	.	.	.	.	.	.	.	.	.	.	.	.	.
13_32355088_32355088_C_A	13:32355088:C:A	1		PM2;PM5	13	32355088	32355088	C	A	nonsynonymous SNV	BRCA2	NM_000059	exon14	c.C7235A	p.T2412N,	13q13.1	.	.	.	.	.	.	.	.	.	.	.	.	.	.	.	.	.	.	.	.	.	.	.	.	.	.	.	.	.	.	.	.	.
13_32355213_32355213_A_-	13:32355212:D:1	2		PVS1;PM2;PS1	13	32355213	32355213	A	-	frameshift deletion	BRCA2	NM_000059	exon14	c.7360delA	p.I2454fs,	13q13.1	.	.	.	.	.	.	.	.	.	.	.	.	.	.	.	.	.	.	.	.	.	.	.	.	.	.	.	rs80359646	66980	Hereditary_breast_and_ovarian_cancer_syndrome|Breast-ovarian_cancer,_familial_2|not_provided	MedGen:C0677776,Orphanet:ORPHA145|MedGen:C2675520,OMIM:612555|MedGen:CN517202	reviewed_by_expert_panel	Pathogenic
13_32356472_32356472_C_T	13:32356472:C:T	6		PVS1;PM2;PS1	13	32356472	32356472	C	T	stopgain	BRCA2	NM_000059	exon15	c.C7480T	p.R2494X,	13q13.1	.	4.957e-05	0	0	0.0002	0.0005	0	0	6.069e-05	3.249e-05	0	0	0	0.0002	0.0002	0	0	3.249e-05	.	.	.	.	.	.	.	.	.	rs80358972	46655	Medulloblastoma|Malignant_tumor_of_prostate|Hereditary_cancer-predisposing_syndrome|Familial_cancer_of_breast|Hereditary_breast_and_ovarian_cancer_syndrome|Fanconi_anemia,_complementation_group_D1|Tracheoesophageal_fistula|Breast-ovarian_cancer,_familial_2|Glioma_susceptibility_3|Pancreatic_cancer_2|Wilms_tumor_1|not_provided	Human_Phenotype_Ontology:HP:0002885,MeSH:D008527,MedGen:C0025149,OMIM:155255,Orphanet:ORPHA616|Human_Phenotype_Ontology:HP:0012125,MedGen:C0376358,OMIM:176807,SNOMED_CT:399068003|MedGen:C0027672,SNOMED_CT:699346009|MedGen:C0346153,OMIM:114480,Orphanet:ORPHA227535,SNOMED_CT:254843006|MedGen:C0677776,Orphanet:ORPHA145|MedGen:C1838457,OMIM:605724,Orphanet:ORPHA319462|MedGen:C1861028,OMIM:189960|MedG…	reviewed_by_expert_panel	Pathogenic
13_32356481_32356484_AAGA_-	13:32356480:D:4	1		PVS1;PM2	13	32356481	32356484	AAGA	-	frameshift deletion	BRCA2	NM_000059	exon15	c.7489_7492del	p.K2497fs,	13q13.1	.	.	.	.	.	.	.	.	.	.	.	.	.	.	.	.	.	.	.	.	.	.	.	.	.	.	.	.	.	.	.	.	.
13_32356550_32356550_C_T	13:32356550:C:T	2		PVS1;PM2;PS1	13	32356550	32356550	C	T	stopgain	BRCA2	NM_000059	exon15	c.C7558T	p.R2520X,	13q13.1	.	2.485e-05	0	0	0	0	4.52e-05	0	0	1.626e-05	0	2.979e-05	0	0	0	1.794e-05	0.0002	0	.	.	.	.	.	.	.	.	7.7e-05	rs80358981	67021	Neoplasm_of_the_breast|Hereditary_cancer-predisposing_syndrome|Hereditary_breast_and_ovarian_cancer_syndrome|Breast-ovarian_cancer,_familial_2|Breast-ovarian_cancer,_familial_1|not_specified|not_provided	Human_Phenotype_Ontology:HP:0100013,MeSH:D001943,MedGen:C1458155,Orphanet:ORPHA180250,SNOMED_CT:126926005|MedGen:C0027672,SNOMED_CT:699346009|MedGen:C0677776,Orphanet:ORPHA145|MedGen:C2675520,OMIM:612555|MedGen:C2676676,OMIM:604370|MedGen:CN169374|MedGen:CN517202	reviewed_by_expert_panel	Pathogenic
13_32356572_32356572_T_-	13:32356571:D:1	2		PVS1;PM2	13	32356572	32356572	T	-	frameshift deletion	BRCA2	NM_000059	exon15	c.7580delT	p.V2527fs,	13q13.1	.	.	.	.	.	.	.	.	.	.	.	.	.	.	.	.	.	.	.	.	.	.	.	.	.	.	.	.	.	.	.	.	.
13_32356574_32356574_G_-	13:32356573:D:1	2		PVS1;PM2	13	32356574	32356574	G	-	frameshift deletion	BRCA2	NM_000059	exon15	c.7582delG	p.G2528fs,	13q13.1	.	.	.	.	.	.	.	.	.	.	.	.	.	.	.	.	.	.	.	.	.	.	.	.	.	.	.	.	.	.	.	.	.
13_32357774_32357774_A_-	13:32357773:D:1	1		PVS1;PM2	13	32357774	32357774	A	-	frameshift deletion	BRCA2	NM_000059	exon16	c.7650delA	p.I2550fs,	13q13.1	.	.	.	.	.	.	.	.	.	.	.	.	.	.	.	.	.	.	.	.	.	.	.	.	.	.	.	.	.	.	.	.	.
13_32357881_32357881_G_A	13:32357881:G:A	4		PVS1;PM2;PS1	13	32357881	32357881	G	A	stopgain	BRCA2	NM_000059	exon16	c.G7757A	p.W2586X,	13q13.1	.	.	.	.	.	.	.	.	.	8.123e-06	0	0	0	0	0	1.791e-05	0	0	.	.	.	.	.	.	.	.	.	rs80359003	67069	Hereditary_cancer-predisposing_syndrome|Hereditary_breast_and_ovarian_cancer_syndrome|Breast-ovarian_cancer,_familial_2|not_provided	MedGen:C0027672,SNOMED_CT:699346009|MedGen:C0677776,Orphanet:ORPHA145|MedGen:C2675520,OMIM:612555|MedGen:CN517202	reviewed_by_expert_panel	Pathogenic
13_32357886_32357886_A_-	13:32357885:D:1	4		PVS1;PM2;PS1	13	32357886	32357886	A	-	frameshift deletion	BRCA2	NM_000059	exon16	c.7762delA	p.I2588fs,	13q13.1	.	.	.	.	.	.	.	.	.	.	.	.	.	.	.	.	.	.	.	.	.	.	.	.	.	.	.	rs80359679	67073	Hereditary_cancer-predisposing_syndrome|Hereditary_breast_and_ovarian_cancer_syndrome|Breast-ovarian_cancer,_familial_2	MedGen:C0027672,SNOMED_CT:699346009|MedGen:C0677776,Orphanet:ORPHA145|MedGen:C2675520,OMIM:612555	reviewed_by_expert_panel	Pathogenic
13_32357914_32357916_AAG_-	13:32357913:D:3	2		PM2;PS1	13	32357914	32357916	AAG	-	nonframeshift deletion	BRCA2	NM_000059	exon16	c.7790_7792del	p.2597_2598del,	13q13.1	.	.	.	.	.	.	.	.	.	.	.	.	.	.	.	.	.	.	.	.	.	.	.	.	.	.	.	rs80359682	67077	Hereditary_cancer-predisposing_syndrome|Breast-ovarian_cancer,_familial_2|not_specified	MedGen:C0027672,SNOMED_CT:699346009|MedGen:C2675520,OMIM:612555|MedGen:CN169374	criteria_provided,_conflicting_interpretations	Conflicting_interpretations_of_pathogenicity
13_32362600_32362600_-_A	13:32362600:I:1	1		PVS1;PM2;PS1	13	32362600	32362600	-	A	frameshift insertion	BRCA2	NM_000059	exon17	c.7884dupA	p.I2628fs,	13q13.1	.	.	.	.	.	.	.	.	.	.	.	.	.	.	.	.	.	.	.	.	.	.	.	.	.	.	.	rs397507943	67099	Hereditary_breast_and_ovarian_cancer_syndrome|Breast-ovarian_cancer,_familial_2	MedGen:C0677776,Orphanet:ORPHA145|MedGen:C2675520,OMIM:612555	reviewed_by_expert_panel	Pathogenic
13_32362650_32362650_A_T	13:32362650:A:T	1		PVS1;PM2;PS1	13	32362650	32362650	A	T	stopgain	BRCA2	NM_000059	exon17	c.A7933T	p.R2645X,	13q13.1	.	.	.	.	.	.	.	.	.	4.064e-06	0	0	0	0	0	8.965e-06	0	0	.	.	.	.	.	.	.	.	.	.	261441	Breast-ovarian_cancer,_familial_2	MedGen:C2675520,OMIM:612555	reviewed_by_expert_panel	Pathogenic
13_32362675_32362675_T_C	13:32362675:T:C	5		PM2;PS1	13	32362675	32362675	T	C	nonsynonymous SNV	BRCA2	NM_000059	exon17	c.T7958C	p.L2653P,	13q13.1	.	.	.	.	.	.	.	.	.	.	.	.	.	.	.	.	.	.	.	.	.	.	.	.	.	.	.	rs80359022	67115	Hereditary_cancer-predisposing_syndrome|Breast-ovarian_cancer,_familial_2|not_provided	MedGen:C0027672,SNOMED_CT:699346009|MedGen:C2675520,OMIM:612555|MedGen:CN517202	criteria_provided,_conflicting_interpretations	Conflicting_interpretations_of_pathogenicity
13_32363187_32363187_C_A	13:32363187:C:A	8		PM2;PS1	13	32363187	32363187	C	A	nonsynonymous SNV	BRCA2	NM_000059	exon18	c.C7985A	p.T2662K,	13q13.1	.	.	.	.	.	.	.	.	.	4.082e-06	0	0	0	0	0	9.015e-06	0	0	.	.	.	.	.	.	.	.	.	rs431825362	102767	Hereditary_cancer-predisposing_syndrome|Hereditary_breast_and_ovarian_cancer_syndrome|Breast-ovarian_cancer,_familial_2|Breast-ovarian_cancer,_familial_1|not_specified|not_provided	MedGen:C0027672,SNOMED_CT:699346009|MedGen:C0677776,Orphanet:ORPHA145|MedGen:C2675520,OMIM:612555|MedGen:C2676676,OMIM:604370|MedGen:CN169374|MedGen:CN517202	criteria_provided,_conflicting_interpretations	Conflicting_interpretations_of_pathogenicity
13_32363190_32363190_A_T	13:32363190:A:T	6		PM2;PS1	13	32363190	32363190	A	T	nonsynonymous SNV	BRCA2	NM_000059	exon18	c.A7988T	p.E2663V,	13q13.1	.	.	.	.	.	.	.	.	.	.	.	.	.	.	.	.	.	.	.	.	.	.	.	.	.	.	.	rs80359031	67130	Hereditary_cancer-predisposing_syndrome|Hereditary_breast_and_ovarian_cancer_syndrome|Breast-ovarian_cancer,_familial_2|not_provided	MedGen:C0027672,SNOMED_CT:699346009|MedGen:C0677776,Orphanet:ORPHA145|MedGen:C2675520,OMIM:612555|MedGen:CN517202	reviewed_by_expert_panel	Pathogenic
13_32363369_32363369_G_C	13:32363369:G:C	7		PM2;PS1	13	32363369	32363369	G	C	nonsynonymous SNV	BRCA2	NM_000059	exon18	c.G8167C	p.D2723H,	13q13.1	.	.	.	.	.	.	.	.	.	.	.	.	.	.	.	.	.	.	.	.	.	.	.	.	.	.	.	rs41293511	67183	Hereditary_cancer-predisposing_syndrome|Hereditary_breast_and_ovarian_cancer_syndrome|Breast-ovarian_cancer,_familial_2|not_specified|not_provided	MedGen:C0027672,SNOMED_CT:699346009|MedGen:C0677776,Orphanet:ORPHA145|MedGen:C2675520,OMIM:612555|MedGen:CN169374|MedGen:CN517202	reviewed_by_expert_panel	Pathogenic
13_32363370_32363370_A_C	13:32363370:A:C	2		PM2;PS1	13	32363370	32363370	A	C	nonsynonymous SNV	BRCA2	NM_000059	exon18	c.A8168C	p.D2723A,	13q13.1	.	8.237e-06	0	0	0	0	1.498e-05	0	0	4.068e-06	0	0	0	0	0	8.983e-06	0	0	.	.	.	.	.	.	.	.	.	rs41293513	67184	Hereditary_cancer-predisposing_syndrome|Hereditary_breast_and_ovarian_cancer_syndrome|Breast-ovarian_cancer,_familial_2|not_provided	MedGen:C0027672,SNOMED_CT:699346009|MedGen:C0677776,Orphanet:ORPHA145|MedGen:C2675520,OMIM:612555|MedGen:CN517202	criteria_provided,_conflicting_interpretations	Conflicting_interpretations_of_pathogenicity
13_32363370_32363370_A_T	13:32363370:A:T	1		PM2;PS1	13	32363370	32363370	A	T	nonsynonymous SNV	BRCA2	NM_000059	exon18	c.A8168T	p.D2723V,	13q13.1	.	.	.	.	.	.	.	.	.	.	.	.	.	.	.	.	.	.	.	.	.	.	.	.	.	.	.	.	150689	Hereditary_cancer-predisposing_syndrome|Hereditary_breast_and_ovarian_cancer_syndrome|not_provided	MedGen:C0027672,SNOMED_CT:699346009|MedGen:C0677776,Orphanet:ORPHA145|MedGen:CN517202	criteria_provided,_conflicting_interpretations	Conflicting_interpretations_of_pathogenicity
13_32363379_32363379_A_G	13:32363379:A:G	1		PM2;PS1	13	32363379	32363379	A	G	nonsynonymous SNV	BRCA2	NM_000059	exon18	c.A8177G	p.Y2726C,	13q13.1	.	.	.	.	.	.	.	.	.	.	.	.	.	.	.	.	.	.	.	.	.	.	.	.	.	.	7.7e-05	rs80359064	67188	Hereditary_cancer-predisposing_syndrome|Hereditary_breast_and_ovarian_cancer_syndrome|Breast-ovarian_cancer,_familial_2|not_specified	MedGen:C0027672,SNOMED_CT:699346009|MedGen:C0677776,Orphanet:ORPHA145|MedGen:C2675520,OMIM:612555|MedGen:CN169374	criteria_provided,_conflicting_interpretations	Conflicting_interpretations_of_pathogenicity
13_32363390_32363390_G_T	13:32363390:G:T	4		PM2;PM5	13	32363390	32363390	G	T	nonsynonymous SNV	BRCA2	NM_000059	exon18	c.G8188T	p.A2730S,	13q13.1	.	.	.	.	.	.	.	.	.	.	.	.	.	.	.	.	.	.	.	.	.	.	.	.	.	.	.	.	.	.	.	.	.
13_32363445_32363445_G_A	13:32363445:G:A	1		PM2;PS1	13	32363445	32363445	G	A	nonsynonymous SNV	BRCA2	NM_000059	exon18	c.G8243A	p.G2748D,	13q13.1	.	.	.	.	.	.	.	.	.	8.203e-06	0	0	0	0	0	1.829e-05	0	0	.	.	.	.	.	.	.	.	.	rs80359071	67203	Hereditary_cancer-predisposing_syndrome|Hereditary_breast_and_ovarian_cancer_syndrome|Breast-ovarian_cancer,_familial_2|not_provided	MedGen:C0027672,SNOMED_CT:699346009|MedGen:C0677776,Orphanet:ORPHA145|MedGen:C2675520,OMIM:612555|MedGen:CN517202	reviewed_by_expert_panel	Pathogenic
13_32363499_32363499_C_-	13:32363498:D:1	6		PVS1;PM2;PS1	13	32363499	32363499	C	-	frameshift deletion	BRCA2	NM_000059	exon18	c.8297delC	p.T2766fs,	13q13.1	.	.	.	.	.	.	.	.	.	.	.	.	.	.	.	.	.	.	.	.	.	.	.	.	.	.	.	rs80359705	46705	Hereditary_cancer-predisposing_syndrome|Hereditary_breast_and_ovarian_cancer_syndrome|Breast-ovarian_cancer,_familial_2|Breast-ovarian_cancer,_familial_1|not_provided	MedGen:C0027672,SNOMED_CT:699346009|MedGen:C0677776,Orphanet:ORPHA145|MedGen:C2675520,OMIM:612555|MedGen:C2676676,OMIM:604370|MedGen:CN517202	reviewed_by_expert_panel	Pathogenic
13_32370420_32370420_C_T	13:32370420:C:T	1		PM2;PS1	13	32370420	32370420	C	T	nonsynonymous SNV	BRCA2	NM_000059	exon19	c.C8350T	p.R2784W,	13q13.1	.	8.237e-06	0	0	0	0	1.498e-05	0	0	1.218e-05	0	2.978e-05	0	5.798e-05	0	8.955e-06	0	0	.	.	.	.	.	.	.	.	0.0002	rs80359075	46711	Hereditary_cancer-predisposing_syndrome|Hereditary_breast_and_ovarian_cancer_syndrome|Breast-ovarian_cancer,_familial_2|not_provided	MedGen:C0027672,SNOMED_CT:699346009|MedGen:C0677776,Orphanet:ORPHA145|MedGen:C2675520,OMIM:612555|MedGen:CN517202	criteria_provided,_conflicting_interpretations	Conflicting_interpretations_of_pathogenicity
13_32370448_32370448_G_A	13:32370448:G:A	1		PM2;PS1	13	32370448	32370448	G	A	nonsynonymous SNV	BRCA2	NM_000059	exon19	c.G8378A	p.G2793E,	13q13.1	.	.	.	.	.	.	.	.	.	.	.	.	.	.	.	.	.	.	.	.	.	.	.	.	.	.	.	rs80359083	46713	Hereditary_cancer-predisposing_syndrome|Hereditary_breast_and_ovarian_cancer_syndrome|Breast-ovarian_cancer,_familial_2	MedGen:C0027672,SNOMED_CT:699346009|MedGen:C0677776,Orphanet:ORPHA145|MedGen:C2675520,OMIM:612555	criteria_provided,_conflicting_interpretations	Conflicting_interpretations_of_pathogenicity
13_32370555_32370555_C_T	13:32370555:C:T	2		PVS1;PM2;PS1	13	32370555	32370555	C	T	stopgain	BRCA2	NM_000059	exon19	c.C8485T	p.Q2829X,	13q13.1	.	.	.	.	.	.	.	.	.	.	.	.	.	.	.	.	.	.	.	.	.	.	.	.	.	.	.	rs80359099	67268	Breast-ovarian_cancer,_familial_2	MedGen:C2675520,OMIM:612555	criteria_provided,_single_submitter	Pathogenic
13_32371001_32371002_AG_-	13:32371000:D:2	1		PVS1;PM2;PS1	13	32371001	32371002	AG	-	frameshift deletion	BRCA2	NM_000059	exon20	c.8533_8534del	p.R2845fs,	13q13.1	.	8.242e-06	0	0	0	0	1.5e-05	0	0	1.22e-05	0	0	0	0	0	2.694e-05	0	0	.	.	.	.	.	.	.	.	.	rs80359714	24367	Hereditary_cancer-predisposing_syndrome|Hereditary_breast_and_ovarian_cancer_syndrome|Breast-ovarian_cancer,_familial_2|not_provided	MedGen:C0027672,SNOMED_CT:699346009|MedGen:C0677776,Orphanet:ORPHA145|MedGen:C2675520,OMIM:612555|MedGen:CN517202	reviewed_by_expert_panel	Pathogenic
13_32371043_32371043_C_-	13:32371042:D:1	6		PVS1;PM2;PS1	13	32371043	32371043	C	-	frameshift deletion	BRCA2	NM_000059	exon20	c.8575delC	p.Q2859fs,	13q13.1	.	.	.	.	.	.	.	.	.	4.065e-06	0	0	0	0	0	0	0.0002	0	.	.	.	.	.	.	.	.	.	rs80359718	46725	Hereditary_cancer-predisposing_syndrome|Hereditary_breast_and_ovarian_cancer_syndrome|Breast-ovarian_cancer,_familial_2|not_provided	MedGen:C0027672,SNOMED_CT:699346009|MedGen:C0677776,Orphanet:ORPHA145|MedGen:C2675520,OMIM:612555|MedGen:CN517202	reviewed_by_expert_panel	Pathogenic
13_32371052_32371052_-_T	13:32371052:I:1	1		PVS1;PM2;PS1	13	32371052	32371052	-	T	frameshift insertion	BRCA2	NM_000059	exon20	c.8585dupT	p.L2862fs,	13q13.1	.	.	.	.	.	.	.	.	.	.	.	.	.	.	.	.	.	.	.	.	.	.	.	.	.	.	.	rs80359720	46726	Hereditary_cancer-predisposing_syndrome|Hereditary_breast_and_ovarian_cancer_syndrome|Breast-ovarian_cancer,_familial_2|not_provided	MedGen:C0027672,SNOMED_CT:699346009|MedGen:C0677776,Orphanet:ORPHA145|MedGen:C2675520,OMIM:612555|MedGen:CN517202	reviewed_by_expert_panel	Pathogenic
13_32376697_32376697_C_G	13:32376697:C:G	1		PVS1;PM2	13	32376697	32376697	C	G	stopgain	BRCA2	NM_000059	exon21	c.C8660G	p.S2887X,	13q13.1	.	.	.	.	.	.	.	.	.	.	.	.	.	.	.	.	.	.	.	.	.	.	.	.	.	.	.	.	.	.	.	.	.
13_32379440_32379440_C_T	13:32379440:C:T	5		PVS1;PM2;PS1	13	32379440	32379440	C	T	stopgain	BRCA2	NM_000059	exon22	c.C8878T	p.Q2960X,	13q13.1	.	.	.	.	.	.	.	.	.	.	.	.	.	.	.	.	.	.	.	.	.	.	.	.	.	.	.	rs80359140	67362	Hereditary_cancer-predisposing_syndrome|Hereditary_breast_and_ovarian_cancer_syndrome|Breast-ovarian_cancer,_familial_2|not_provided	MedGen:C0027672,SNOMED_CT:699346009|MedGen:C0677776,Orphanet:ORPHA145|MedGen:C2675520,OMIM:612555|MedGen:CN517202	reviewed_by_expert_panel	Pathogenic
13_32379460_32379461_CA_-	13:32379459:D:2	1		PVS1;PM2	13	32379460	32379461	CA	-	frameshift deletion	BRCA2	NM_000059	exon22	c.8898_8899del	p.V2966fs,	13q13.1	.	.	.	.	.	.	.	.	.	.	.	.	.	.	.	.	.	.	.	.	.	.	.	.	.	.	.	.	.	.	.	.	.
13_32379465_32379465_C_-	13:32379464:D:1	6		PVS1;PM2;PS1	13	32379465	32379465	C	-	frameshift deletion	BRCA2	NM_000059	exon22	c.8903delC	p.T2968fs,	13q13.1	.	.	.	.	.	.	.	.	.	.	.	.	.	.	.	.	.	.	.	.	.	.	.	.	.	.	.	rs80359730	46748	Hereditary_cancer-predisposing_syndrome|Hereditary_breast_and_ovarian_cancer_syndrome|Breast-ovarian_cancer,_familial_2|not_provided	MedGen:C0027672,SNOMED_CT:699346009|MedGen:C0677776,Orphanet:ORPHA145|MedGen:C2675520,OMIM:612555|MedGen:CN517202	reviewed_by_expert_panel	Pathogenic
13_32379495_32379495_C_A	13:32379495:C:A	1		PVS1;PM2;PS1	13	32379495	32379495	C	A	stopgain	BRCA2	NM_000059	exon22	c.C8933A	p.S2978X,	13q13.1	.	.	.	.	.	.	.	.	.	.	.	.	.	.	.	.	.	.	.	.	.	.	.	.	.	.	.	rs80359144	67372	Hereditary_cancer-predisposing_syndrome|Breast-ovarian_cancer,_familial_2	MedGen:C0027672,SNOMED_CT:699346009|MedGen:C2675520,OMIM:612555	reviewed_by_expert_panel	Pathogenic
13_32379850_32379851_TA_-	13:32379849:D:2	2		PVS1;PM2;PS1	13	32379850	32379851	TA	-	frameshift deletion	BRCA2	NM_000059	exon23	c.9054_9055del	p.S3018fs,	13q13.1	.	.	.	.	.	.	.	.	.	4.077e-06	0	0	0	0	0	9.012e-06	0	0	.	.	.	.	.	.	.	.	.	rs80359743	67402	Hereditary_cancer-predisposing_syndrome|Breast-ovarian_cancer,_familial_2	MedGen:C0027672,SNOMED_CT:699346009|MedGen:C2675520,OMIM:612555	reviewed_by_expert_panel	Pathogenic
13_32379869_32379870_AT_-	13:32379868:D:2	1		PVS1;PM2;PS1	13	32379869	32379870	AT	-	frameshift deletion	BRCA2	NM_000059	exon23	c.9073_9074del	p.I3025fs,	13q13.1	.	.	.	.	.	.	.	.	.	.	.	.	.	.	.	.	.	.	.	.	.	.	.	.	.	.	.	rs397508034	67409	Breast-ovarian_cancer,_familial_2	MedGen:C2675520,OMIM:612555	reviewed_by_expert_panel	Pathogenic
13_32379872_32379872_C_T	13:32379872:C:T	1		PVS1;PM2;PS1	13	32379872	32379872	C	T	stopgain	BRCA2	NM_000059	exon23	c.C9076T	p.Q3026X,	13q13.1	.	.	.	.	.	.	.	.	.	.	.	.	.	.	.	.	.	.	.	.	.	.	.	.	.	.	.	rs80359159	46763	Hereditary_cancer-predisposing_syndrome|Hereditary_breast_and_ovarian_cancer_syndrome|Breast-ovarian_cancer,_familial_2|not_provided	MedGen:C0027672,SNOMED_CT:699346009|MedGen:C0677776,Orphanet:ORPHA145|MedGen:C2675520,OMIM:612555|MedGen:CN517202	reviewed_by_expert_panel	Pathogenic
13_32379878_32379878_G_C	13:32379878:G:C	3		PM2;PS1	13	32379878	32379878	G	C	nonsynonymous SNV	BRCA2	NM_000059	exon23	c.G9082C	p.A3028P,	13q13.1	.	.	.	.	.	.	.	.	.	.	.	.	.	.	.	.	.	.	.	.	.	.	.	.	.	.	.	rs80359161	131737	Hereditary_cancer-predisposing_syndrome|Breast-ovarian_cancer,_familial_2	MedGen:C0027672,SNOMED_CT:699346009|MedGen:C2675520,OMIM:612555	criteria_provided,_single_submitter	Likely_pathogenic
13_32379885_32379885_-_A	13:32379885:I:1	2		PVS1;PM2;PS1	13	32379885	32379885	-	A	frameshift insertion	BRCA2	NM_000059	exon23	c.9090dupA	p.T3030fs,	13q13.1	.	9.616e-05	0	9.116e-05	0	0	0.0002	0	0	1.66e-05	6.68e-05	0	0	0	0	2.766e-05	0	0	.	.	.	.	.	.	.	.	.	rs397507419	46764	Hereditary_cancer-predisposing_syndrome|Familial_cancer_of_breast|Hereditary_breast_and_ovarian_cancer_syndrome|Breast-ovarian_cancer,_familial_2|Breast-ovarian_cancer,_familial_1|not_provided	MedGen:C0027672,SNOMED_CT:699346009|MedGen:C0346153,OMIM:114480,Orphanet:ORPHA227535,SNOMED_CT:254843006|MedGen:C0677776,Orphanet:ORPHA145|MedGen:C2675520,OMIM:612555|MedGen:C2676676,OMIM:604370|MedGen:CN517202	reviewed_by_expert_panel	Pathogenic
13_32379913_32379913_G_A	13:32379913:G:A	3		PM2;PS1	13	32379913	32379913	G	A	synonymous SNV	BRCA2	NM_000059	exon23	c.G9117A	p.P3039P,	13q13.1	.	.	.	.	.	.	.	.	.	4.11e-06	0	0	0	0	0	9.119e-06	0	0	.	.	.	.	.	.	.	.	.	rs28897756	46771	Medulloblastoma|Malignant_tumor_of_prostate|Hereditary_cancer-predisposing_syndrome|Familial_cancer_of_breast|Hereditary_breast_and_ovarian_cancer_syndrome|Fanconi_anemia,_complementation_group_D1|Tracheoesophageal_fistula|Breast-ovarian_cancer,_familial_2|Glioma_susceptibility_3|Pancreatic_cancer_2|Wilms_tumor_1|not_provided	Human_Phenotype_Ontology:HP:0002885,MeSH:D008527,MedGen:C0025149,OMIM:155255,Orphanet:ORPHA616|Human_Phenotype_Ontology:HP:0012125,MedGen:C0376358,OMIM:176807,SNOMED_CT:399068003|MedGen:C0027672,SNOMED_CT:699346009|MedGen:C0346153,OMIM:114480,Orphanet:ORPHA227535,SNOMED_CT:254843006|MedGen:C0677776,Orphanet:ORPHA145|MedGen:C1838457,OMIM:605724,Orphanet:ORPHA319462|MedGen:C1861028,OMIM:189960|MedG…	criteria_provided,_multiple_submitters,_no_conflicts	Pathogenic
13_32380043_32380043_C_T	13:32380043:C:T	2		PM2;PS1	13	32380043	32380043	C	T	nonsynonymous SNV	BRCA2	NM_000059	exon24	c.C9154T	p.R3052W,	13q13.1	.	8.283e-06	0	0	0	0	0	0	6.066e-05	1.219e-05	0	2.979e-05	0	0	0	8.965e-06	0	3.249e-05	.	.	.	.	.	.	.	.	.	rs45580035	67431	Hereditary_cancer-predisposing_syndrome|Familial_cancer_of_breast|Hereditary_breast_and_ovarian_cancer_syndrome|Breast-ovarian_cancer,_familial_2|Breast-ovarian_cancer,_familial_1|not_provided	MedGen:C0027672,SNOMED_CT:699346009|MedGen:C0346153,OMIM:114480,Orphanet:ORPHA227535,SNOMED_CT:254843006|MedGen:C0677776,Orphanet:ORPHA145|MedGen:C2675520,OMIM:612555|MedGen:C2676676,OMIM:604370|MedGen:CN517202	reviewed_by_expert_panel	Pathogenic
13_32380085_32380085_C_T	13:32380085:C:T	2		PVS1;PM2;PS1	13	32380085	32380085	C	T	stopgain	BRCA2	NM_000059	exon24	c.C9196T	p.Q3066X,	13q13.1	.	.	.	.	.	.	.	.	.	.	.	.	.	.	.	.	.	.	.	.	.	.	.	.	.	.	.	rs80359180	24386	Hereditary_cancer-predisposing_syndrome|Hereditary_breast_and_ovarian_cancer_syndrome|Fanconi_anemia,_complementation_group_D1|Breast-ovarian_cancer,_familial_2|Breast-ovarian_cancer,_familial_1|not_provided	MedGen:C0027672,SNOMED_CT:699346009|MedGen:C0677776,Orphanet:ORPHA145|MedGen:C1838457,OMIM:605724,Orphanet:ORPHA319462|MedGen:C2675520,OMIM:612555|MedGen:C2676676,OMIM:604370|MedGen:CN517202	reviewed_by_expert_panel	Pathogenic
13_32394698_32394698_-_T	13:32394698:I:1	1		PVS1;PM2;PS1	13	32394698	32394698	-	T	frameshift insertion	BRCA2	NM_000059	exon25	c.9267dupT	p.P3089fs,	13q13.1	.	.	.	.	.	.	.	.	.	.	.	.	.	.	.	.	.	.	.	.	.	.	.	.	.	.	.	rs80359753	67465	Breast-ovarian_cancer,_familial_2	MedGen:C2675520,OMIM:612555	reviewed_by_expert_panel	Pathogenic
13_32394710_32394710_T_A	13:32394710:T:A	1		PVS1;PM2	13	32394710	32394710	T	A	stopgain	BRCA2	NM_000059	exon25	c.T9278A	p.L3093X,	13q13.1	.	.	.	.	.	.	.	.	.	.	.	.	.	.	.	.	.	.	.	.	.	.	.	.	.	.	.	.	.	.	.	.	.
13_32394726_32394726_C_G	13:32394726:C:G	4		PVS1;PM2;PS1	13	32394726	32394726	C	G	stopgain	BRCA2	NM_000059	exon25	c.C9294G	p.Y3098X,	13q13.1	.	8.512e-06	9.716e-05	0	0	0	0	0	0	8.141e-06	0.0001	0	0	0	0	0	0	0	3.232e-05	0	0	0	0	0	6.67e-05	0	.	rs80359200	46785	Hereditary_cancer-predisposing_syndrome|Familial_cancer_of_breast|Hereditary_breast_and_ovarian_cancer_syndrome|Breast-ovarian_cancer,_familial_2|Breast-ovarian_cancer,_familial_1|not_provided	MedGen:C0027672,SNOMED_CT:699346009|MedGen:C0346153,OMIM:114480,Orphanet:ORPHA227535,SNOMED_CT:254843006|MedGen:C0677776,Orphanet:ORPHA145|MedGen:C2675520,OMIM:612555|MedGen:C2676676,OMIM:604370|MedGen:CN517202	reviewed_by_expert_panel	Pathogenic
13_32394783_32394783_T_-	13:32394782:D:1	1		PVS1;PM2	13	32394783	32394783	T	-	frameshift deletion	BRCA2	NM_000059	exon25	c.9351delT	p.H3117fs,	13q13.1	.	.	.	.	.	.	.	.	.	.	.	.	.	.	.	.	.	.	.	.	.	.	.	.	.	.	.	.	.	.	.	.	.
13_32394812_32394812_G_A	13:32394812:G:A	1		PVS1;PM2;PS1	13	32394812	32394812	G	A	stopgain	BRCA2	NM_000059	exon25	c.G9380A	p.W3127X,	13q13.1	.	.	.	.	.	.	.	.	.	.	.	.	.	.	.	.	.	.	.	.	.	.	.	.	.	.	.	rs80359211	46791	Hereditary_cancer-predisposing_syndrome|Breast-ovarian_cancer,_familial_2|not_provided	MedGen:C0027672,SNOMED_CT:699346009|MedGen:C2675520,OMIM:612555|MedGen:CN517202	reviewed_by_expert_panel	Pathogenic
13_32394814_32394814_C_T	13:32394814:C:T	2		PVS1;PM2;PS1	13	32394814	32394814	C	T	stopgain	BRCA2	NM_000059	exon25	c.C9382T	p.R3128X,	13q13.1	.	1.649e-05	0.0002	0	0	0	0	0	0	1.219e-05	0.0001	0	0	0	0	8.96e-06	0	0	6.462e-05	0.0002	0	0	0	0	0	0	.	rs80359212	67494	Neoplasm_of_the_breast|Hereditary_cancer-predisposing_syndrome|Familial_cancer_of_breast|Hereditary_breast_and_ovarian_cancer_syndrome|Breast-ovarian_cancer,_familial_2|not_provided	Human_Phenotype_Ontology:HP:0100013,MeSH:D001943,MedGen:C1458155,Orphanet:ORPHA180250,SNOMED_CT:126926005|MedGen:C0027672,SNOMED_CT:699346009|MedGen:C0346153,OMIM:114480,Orphanet:ORPHA227535,SNOMED_CT:254843006|MedGen:C0677776,Orphanet:ORPHA145|MedGen:C2675520,OMIM:612555|MedGen:CN517202	reviewed_by_expert_panel	Pathogenic
13_32394831_32394831_A_-	13:32394830:D:1	1		PVS1;PM2	13	32394831	32394831	A	-	frameshift deletion	BRCA2	NM_000059	exon25	c.9399delA	p.S3133fs,	13q13.1	.	.	.	.	.	.	.	.	.	.	.	.	.	.	.	.	.	.	.	.	.	.	.	.	.	.	.	.	.	.	.	.	.
13_32394864_32394865_TG_-	13:32394863:D:2	2		PVS1;PM2;PS1	13	32394864	32394865	TG	-	frameshift deletion	BRCA2	NM_000059	exon25	c.9432_9433del	p.S3144fs,	13q13.1	.	.	.	.	.	.	.	.	.	4.063e-06	0	0	0	0	0	8.959e-06	0	0	.	.	.	.	.	.	.	.	.	rs80359763	46796	Hereditary_cancer-predisposing_syndrome|Hereditary_breast_and_ovarian_cancer_syndrome|Breast-ovarian_cancer,_familial_2|Breast-ovarian_cancer,_familial_1|not_provided	MedGen:C0027672,SNOMED_CT:699346009|MedGen:C0677776,Orphanet:ORPHA145|MedGen:C2675520,OMIM:612555|MedGen:C2676676,OMIM:604370|MedGen:CN517202	reviewed_by_expert_panel	Pathogenic
13_32396995_32396995_C_G	13:32396995:C:G	1		PVS1;PM2;PS1	13	32396995	32396995	C	G	stopgain	BRCA2	NM_000059	exon26	c.C9599G	p.S3200X,	13q13.1	.	.	.	.	.	.	.	.	.	.	.	.	.	.	.	.	.	.	.	.	.	.	.	.	.	.	.	rs80359230	46809	Hereditary_breast_and_ovarian_cancer_syndrome|Breast-ovarian_cancer,_familial_2|not_provided	MedGen:C0677776,Orphanet:ORPHA145|MedGen:C2675520,OMIM:612555|MedGen:CN517202	reviewed_by_expert_panel	Pathogenic
13_32398210_32398213_TGTA_-	13:32398209:D:4	2		PVS1;PM2;PS1	13	32398210	32398213	TGTA	-	frameshift deletion	BRCA2	NM_000059	exon27	c.9697_9700del	p.C3233fs,	13q13.1	.	9.916e-05	0	0.0008	0	0	4.502e-05	0	0	6.935e-05	0	0.0004	0	0	0	2.695e-05	0	0	3.229e-05	0	0	0	0	0	6.66e-05	0	8e-05	rs80359775	46816	Inborn_genetic_diseases|Hereditary_breast_and_ovarian_cancer_syndrome|Breast-ovarian_cancer,_familial_2|not_specified|not_provided	MeSH:D030342,MedGen:C0950123|MedGen:C0677776,Orphanet:ORPHA145|MedGen:C2675520,OMIM:612555|MedGen:CN169374|MedGen:CN517202	reviewed_by_expert_panel	Pathogenic
13_32398225_32398225_A_T	13:32398225:A:T	1		PVS1;PM2	13	32398225	32398225	A	T	stopgain	BRCA2	NM_000059	exon27	c.A9712T	p.K3238X,	13q13.1	.	.	.	.	.	.	.	.	.	.	.	.	.	.	.	.	.	.	.	.	.	.	.	.	.	.	.	.	.	.	.	.	.
13_32398437_32398437_C_G	13:32398437:C:G	1		PVS1;PM2;PS1	13	32398437	32398437	C	G	stopgain	BRCA2	NM_000059	exon27	c.C9924G	p.Y3308X,	13q13.1	.	1.649e-05	0	0	0	0	2.999e-05	0	0	8.13e-06	0	0	0	0	0	1.794e-05	0	0	.	.	.	.	.	.	.	.	.	rs4987049	67584	Hereditary_cancer-predisposing_syndrome|Hereditary_breast_and_ovarian_cancer_syndrome|Breast-ovarian_cancer,_familial_2|not_provided	MedGen:C0027672,SNOMED_CT:699346009|MedGen:C0677776,Orphanet:ORPHA145|MedGen:C2675520,OMIM:612555|MedGen:CN517202	reviewed_by_expert_panel	Pathogenic
13_32398444_32398444_C_-	13:32398443:D:1	1		PVS1;PM2	13	32398444	32398444	C	-	frameshift deletion	BRCA2	NM_000059	exon27	c.9931delC	p.P3311fs,	13q13.1	.	.	.	.	.	.	.	.	.	.	.	.	.	.	.	.	.	.	.	.	.	.	.	.	.	.	.	.	.	.	.	.	.
13_32398453_32398453_A_-	13:32398452:D:1	2		PVS1;PM2;PS1	13	32398453	32398453	A	-	frameshift deletion	BRCA2	NM_000059	exon27	c.9940delA	p.K3314fs,	13q13.1	.	2.476e-05	0.0003	0	0	0	0	0	0	1.626e-05	0.0003	0	0	0	0	0	0	0	3.255e-05	0.0001	0	0	0	0	0	0	0.0004	rs431825381	102793	Hereditary_cancer-predisposing_syndrome|Hereditary_breast_and_ovarian_cancer_syndrome|Breast-ovarian_cancer,_familial_2|not_specified	MedGen:C0027672,SNOMED_CT:699346009|MedGen:C0677776,Orphanet:ORPHA145|MedGen:C2675520,OMIM:612555|MedGen:CN169374	reviewed_by_expert_panel	Pathogenic
19_41331066_41331066_A_C	19:41331066:A:C	1		PM2;PM5	19	41331066	41331066	A	C	nonsynonymous SNV	TGFB1	NM_000660	exon7	c.T1159G	p.C387G,	19q13.2	.	.	.	.	.	.	.	.	.	.	.	.	.	.	.	.	.	.	.	.	.	.	.	.	.	.	.	.	.	.	.	.	.
19_41331118_41331118_G_T	19:41331118:G:T	1		PVS1;PM2	19	41331118	41331118	G	T	stopgain	TGFB1	NM_000660	exon7	c.C1107A	p.Y369X,	19q13.2	.	.	.	.	.	.	.	.	.	.	.	.	.	.	.	.	.	.	.	.	.	.	.	.	.	.	.	.	.	.	.	.	.
19_41342229_41342229_C_T	19:41342229:C:T	2		PM2;PS1	19	41342229	41342229	C	T	nonsynonymous SNV	TGFB1	NM_000660	exon4	c.G653A	p.R218H,	19q13.2	.	.	.	.	.	.	.	.	.	0	0	0	0	0	0	0	0	0	.	.	.	.	.	.	.	.	.	rs104894720	27568	Diaphyseal_dysplasia	Human_Phenotype_Ontology:HP:0100252,MedGen:C0011989,OMIM:131300,SNOMED_CT:34643004	no_assertion_criteria_provided	Pathogenic
19_41342230_41342230_G_A	19:41342230:G:A	1		PM2;PS1	19	41342230	41342230	G	A	nonsynonymous SNV	TGFB1	NM_000660	exon4	c.C652T	p.R218C,	19q13.2	.	.	.	.	.	.	.	.	.	.	.	.	.	.	.	.	.	.	.	.	.	.	.	.	.	.	.	rs104894721	27570	Diaphyseal_dysplasia	Human_Phenotype_Ontology:HP:0100252,MedGen:C0011989,OMIM:131300,SNOMED_CT:34643004	no_assertion_criteria_provided	Pathogenic
19_41348345_41348345_G_A	19:41348345:G:A	4		PM2;PS1	19	41348345	41348345	G	A	nonsynonymous SNV	TGFB1	NM_000660	exon2	c.C466T	p.R156C,	19q13.2	.	.	.	.	.	.	.	.	.	.	.	.	.	.	.	.	.	.	.	.	.	.	.	.	.	.	.	rs200482214	47500	Diaphyseal_dysplasia	Human_Phenotype_Ontology:HP:0100252,MedGen:C0011989,OMIM:131300,SNOMED_CT:34643004	no_assertion_criteria_provided	Pathogenic
19_41352911_41352911_C_T	19:41352911:C:T	1		PM2;PM5	19	41352911	41352911	C	T	nonsynonymous SNV	TGFB1	NM_000660	exon1	c.G134A	p.R45H,	19q13.2	.	.	.	.	.	.	.	.	.	0	0	0	0	0	0	0	0	0	.	.	.	.	.	.	.	.	.	.	.	.	.	.	.
19_41353015_41353015_-_A	19:41353015:I:1	10		PVS1;PM2	19	41353015	41353015	-	A	frameshift insertion	TGFB1	NM_000660	exon1	c.29_30insT	p.P10fs,	19q13.2	.	.	.	.	.	.	.	.	.	.	.	.	.	.	.	.	.	.	.	.	.	.	.	.	.	.	.	rs201844761	.	.	.	.	.
19_41353016_41353016_-_CA	19:41353016:I:2	3		PVS1;PM2	19	41353016	41353016	-	CA	frameshift insertion	TGFB1	NM_000660	exon1	c.28_29insTG	p.P10fs,	19q13.2	.	.	.	.	.	.	.	.	.	.	.	.	.	.	.	.	.	.	.	.	.	.	.	.	.	.	.	.	.	.	.	.	.
19_45413594_45413594_T_-	19:45413593:D:1	1		PVS1;PM2	19	45413594	45413594	T	-	frameshift deletion	ERCC1	NM_202001	exon8	c.926delA	p.K309fs,	19q13.32	.	.	.	.	.	.	.	.	.	.	.	.	.	.	.	.	.	.	.	.	.	.	.	.	.	.	.	.	.	.	.	.	.
19_45413650_45413650_C_-	19:45413649:D:1	1		PVS1;PM2	19	45413650	45413650	C	-	frameshift deletion	ERCC1	NM_202001	exon8	c.870delG	p.R290fs,	19q13.32	.	.	.	.	.	.	.	.	.	.	.	.	.	.	.	.	.	.	.	.	.	.	.	.	.	.	.	.	.	.	.	.	.
19_45413703_45413707_AGGCC_-	19:45413702:D:5	1		PVS1;PM2	19	45413703	45413707	AGGCC	-	frameshift deletion	ERCC1	NM_202001	exon8	c.813_817del	p.L271fs,	19q13.32	.	.	.	.	.	.	.	.	.	.	.	.	.	.	.	.	.	.	.	.	.	.	.	.	.	.	.	.	.	.	.	.	.
19_45413739_45413739_C_A	19:45413739:C:A	2		PVS1;PM2	19	45413739	45413739	C	A	stopgain	ERCC1	NM_202001	exon8	c.G781T	p.E261X,	19q13.32	.	.	.	.	.	.	.	.	.	.	.	.	.	.	.	.	.	.	.	.	.	.	.	.	.	.	.	.	.	.	.	.	.
19_45414870_45414870_G_C	19:45414870:G:C	3		PM2;PS1	19	45414870	45414870	G	C	nonsynonymous SNV	ERCC1	NM_202001	exon6	c.C693G	p.F231L,	19q13.32	.	1.648e-05	0	0	0	0	2.997e-05	0	0	1.625e-05	0	0	0	0	0	3.581e-05	0	0	.	.	.	.	.	.	.	.	.	rs121913028	31817	Cockayne_syndrome|Cerebrooculofacioskeletal_syndrome_4	MedGen:C0009207,Orphanet:ORPHA191,SNOMED_CT:21086008|MedGen:C1853100,OMIM:610758	no_assertion_criteria_provided	Pathogenic
19_45414887_45414887_T_A	19:45414887:T:A	3		PVS1;PM2;PS1	19	45414887	45414887	T	A	stopgain	ERCC1	NM_202001	exon6	c.A676T	p.K226X,	19q13.32	.	.	.	.	.	.	.	.	.	.	.	.	.	.	.	.	.	.	.	.	.	.	.	.	.	.	.	.	259255	Cockayne_syndrome	MedGen:C0009207,Orphanet:ORPHA191,SNOMED_CT:21086008	no_assertion_criteria_provided	Pathogenic
19_45414914_45414914_G_A	19:45414914:G:A	6		PVS1;PM2	19	45414914	45414914	G	A	stopgain	ERCC1	NM_202001	exon6	c.C649T	p.Q217X,	19q13.32	.	.	.	.	.	.	.	.	.	4.061e-06	0	0	0	0	0	8.951e-06	0	0	.	.	.	.	.	.	.	.	.	.	.	.	.	.	.
19_45420359_45420360_AT_-	19:45420358:D:2	3		PVS1;PM2	19	45420359	45420360	AT	-	frameshift deletion	ERCC1	NM_202001	exon3	c.389_390del	p.Y130fs,	19q13.32	.	.	.	.	.	.	.	.	.	.	.	.	.	.	.	.	.	.	.	.	.	.	.	.	.	.	.	.	.	.	.	.	.
19_45421378_45421378_G_A	19:45421378:G:A	2		PVS1;PM2	19	45421378	45421378	G	A	stopgain	ERCC1	NM_202001	exon2	c.C121T	p.R41X,	19q13.32	.	.	.	.	.	.	.	.	.	.	.	.	.	.	.	.	.	.	.	.	.	.	.	.	.	.	.	.	.	.	.	.	.
22_28687933_28687933_G_-	22:28687932:D:1	2		PVS1;PM2	22	28687933	28687933	G	-	frameshift deletion	CHEK2	NM_007194	exon15	c.1596delC	p.T532fs,	22q12.1	.	.	.	.	.	.	.	.	.	8.729e-06	0	0	0	0	0	1.87e-05	0	0	3.227e-05	0	0	0	0	0	6.66e-05	0	.	.	150847	Hereditary_cancer-predisposing_syndrome|Familial_cancer_of_breast|not_specified	MedGen:C0027672,SNOMED_CT:699346009|MedGen:C0346153,OMIM:114480,Orphanet:ORPHA227535,SNOMED_CT:254843006|MedGen:CN169374	criteria_provided,_multiple_submitters,_no_conflicts	Uncertain_significance
22_28687974_28687974_G_A	22:28687974:G:A	4		PVS1;PM2;PS1	22	28687974	28687974	G	A	stopgain	CHEK2	NM_007194	exon15	c.C1555T	p.R519X,	22q12.1	.	.	.	.	.	.	.	.	.	4.375e-06	0	0	0.0001	0	0	0	0	0	3.283e-05	0	0.0012	0	0	0	0	0	.	.	133521	Hereditary_cancer-predisposing_syndrome|Familial_cancer_of_breast|Hereditary_breast_and_ovarian_cancer_syndrome|Breast_and_colorectal_cancer,_susceptibility_to|not_provided	MedGen:C0027672,SNOMED_CT:699346009|MedGen:C0346153,OMIM:114480,Orphanet:ORPHA227535,SNOMED_CT:254843006|MedGen:C0677776,Orphanet:ORPHA145|MedGen:C1858433|MedGen:CN517202	criteria_provided,_conflicting_interpretations	Conflicting_interpretations_of_pathogenicity
22_28689188_28689188_C_-	22:28689187:D:1	4		PVS1;PM2;PS1	22	28689188	28689188	C	-	frameshift deletion	CHEK2	NM_007194	exon14	c.1489delG	p.D497fs,	22q12.1	.	8.865e-06	0.0001	0	0	0	0	0	0	4.365e-06	7.228e-05	0	0	0	0	0	0	0	.	.	.	.	.	.	.	.	.	.	185578	Hereditary_cancer-predisposing_syndrome|Familial_cancer_of_breast|not_provided	MedGen:C0027672,SNOMED_CT:699346009|MedGen:C0346153,OMIM:114480,Orphanet:ORPHA227535,SNOMED_CT:254843006|MedGen:CN517202	criteria_provided,_multiple_submitters,_no_conflicts	Pathogenic/Likely_pathogenic
22_28695133_28695133_-_T	22:28695133:I:1	10		PVS1;PM2;PS1	22	28695133	28695133	-	T	frameshift insertion	CHEK2	NM_007194	exon12	c.1368dupA	p.E457fs,	22q12.1	.	5.015e-05	0	0	0	0.0002	7.582e-05	0	0	2.441e-05	0	0	0	0	4.485e-05	4.49e-05	0	0	.	.	.	.	.	.	.	.	8e-05	.	181095	Hereditary_cancer-predisposing_syndrome|Familial_cancer_of_breast|not_provided	MedGen:C0027672,SNOMED_CT:699346009|MedGen:C0346153,OMIM:114480,Orphanet:ORPHA227535,SNOMED_CT:254843006|MedGen:CN517202	criteria_provided,_multiple_submitters,_no_conflicts	Pathogenic/Likely_pathogenic
22_28695239_28695239_A_-	22:28695238:D:1	155	P	PVS1;PM2;PS1	22	28695239	28695239	A	-	frameshift deletion	CHEK2	NM_007194	exon12	c.1263delT	p.L421fs,	22q12.1	.	5.207e-05	0.0001	0	0	0	7.958e-05	0	0	4.892e-05	6.555e-05	0	0	0	0	9.903e-05	0	0	9.688e-05	0.0001	0	0	0	0	0.0001	0	8e-05	.	133510	Hereditary_cancer-predisposing_syndrome|Familial_cancer_of_breast|Hereditary_breast_and_ovarian_cancer_syndrome|not_provided	MedGen:C0027672,SNOMED_CT:699346009|MedGen:C0346153,OMIM:114480,Orphanet:ORPHA227535,SNOMED_CT:254843006|MedGen:C0677776,Orphanet:ORPHA145|MedGen:CN517202	criteria_provided,_multiple_submitters,_no_conflicts	Pathogenic
22_28695799_28695799_G_T	22:28695799:G:T	1		PVS1;PM2;PS1	22	28695799	28695799	G	T	stopgain	CHEK2	NM_007194	exon11	c.C1170A	p.Y390X,	22q12.1	.	.	.	.	.	.	.	.	.	.	.	.	.	.	.	.	.	.	.	.	.	.	.	.	.	.	.	.	260254	not_provided	MedGen:CN517202	criteria_provided,_single_submitter	Likely_pathogenic
22_28695800_28695800_T_G	22:28695800:T:G	1		PM2;PS1	22	28695800	28695800	T	G	nonsynonymous SNV	CHEK2	NM_007194	exon11	c.A1169C	p.Y390S,	22q12.1	.	4.144e-05	0	0	0	0	7.541e-05	0	0	2.44e-05	0	0	0	0	0	5.387e-05	0	0	.	.	.	.	.	.	.	.	.	.	151532	Hereditary_cancer-predisposing_syndrome|Familial_cancer_of_breast|not_provided	MedGen:C0027672,SNOMED_CT:699346009|MedGen:C0346153,OMIM:114480,Orphanet:ORPHA227535,SNOMED_CT:254843006|MedGen:CN517202	criteria_provided,_conflicting_interpretations	Conflicting_interpretations_of_pathogenicity
22_28695869_28695869_G_-	22:28695868:D:1	906	P	PVS1;PM2;PS1	22	28695869	28695869	G	-	frameshift deletion	CHEK2	NM_007194	exon11	c.1100delC	p.T367fs,	22q12.1	.	0.0018	0.0005	0.0002	0	0.0082	0.0023	0.0022	0	0.0021	0.0003	5.958e-05	0.0016	0	0.0086	0.0025	0.002	0	0.0025	0.0006	0	0.0066	0	0.0083	0.0025	0.0041	0.0012	rs555607708	133499	Osteosarcoma|Astrocytoma|Malignant_tumor_of_prostate|Neoplasm_of_the_breast|Leiomyosarcoma|Hereditary_cancer-predisposing_syndrome|Li-Fraumeni_syndrome|Familial_cancer_of_breast|Hereditary_cancer|Li-Fraumeni_syndrome_2|Breast_and_colorectal_cancer,_susceptibility_to|Breast_cancer,_susceptibility_to|not_specified|CHEK2-Related_Cancer_Susceptibility|not_provided	Human_Phenotype_Ontology:HP:0002669,MeSH:D012516,MedGen:C0029463,OMIM:259500,Orphanet:ORPHA668,SNOMED_CT:21708004|Human_Phenotype_Ontology:HP:0009592,MeSH:D001254,MedGen:C0004114,Orphanet:ORPHA94,SNOMED_CT:38713004|Human_Phenotype_Ontology:HP:0012125,MedGen:C0376358,OMIM:176807,SNOMED_CT:399068003|Human_Phenotype_Ontology:HP:0100013,MeSH:D001943,MedGen:C1458155,Orphanet:ORPHA180250,SNOMED_CT:1269…	criteria_provided,_conflicting_interpretations	Conflicting_interpretations_of_pathogenicity
22_28696957_28696957_C_T	22:28696957:C:T	17		PM2;PS1	22	28696957	28696957	C	T	nonsynonymous SNV	CHEK2	NM_007194	exon10	c.G1039A	p.D347N,	22q12.1	.	8.281e-06	0	0	0	0	0	0.0011	0	1.626e-05	0	2.979e-05	0	0	0	2.689e-05	0	0	.	.	.	.	.	.	.	.	.	rs28909980	181104	Hereditary_cancer-predisposing_syndrome|Familial_cancer_of_breast|not_provided	MedGen:C0027672,SNOMED_CT:699346009|MedGen:C0346153,OMIM:114480,Orphanet:ORPHA227535,SNOMED_CT:254843006|MedGen:CN517202	criteria_provided,_conflicting_interpretations	Conflicting_interpretations_of_pathogenicity
22_28696985_28696985_G_T	22:28696985:G:T	3		PVS1;PM2;PS1	22	28696985	28696985	G	T	stopgain	CHEK2	NM_007194	exon10	c.C1011A	p.Y337X,	22q12.1	.	8.354e-06	0	0	0	0	1.518e-05	0	0	8.135e-06	6.542e-05	0	0	0	0	8.972e-06	0	0	.	.	.	.	.	.	.	.	.	.	185605	Hereditary_cancer-predisposing_syndrome|Familial_cancer_of_breast|not_provided	MedGen:C0027672,SNOMED_CT:699346009|MedGen:C0346153,OMIM:114480,Orphanet:ORPHA227535,SNOMED_CT:254843006|MedGen:CN517202	criteria_provided,_multiple_submitters,_no_conflicts	Pathogenic
22_28699865_28699866_AT_-	22:28699864:D:2	1		PVS1;PM2	22	28699865	28699866	AT	-	frameshift deletion	CHEK2	NM_007194	exon9	c.980_981del	p.Y327fs,	22q12.1	.	.	.	.	.	.	.	.	.	.	.	.	.	.	.	.	.	.	.	.	.	.	.	.	.	.	.	.	.	.	.	.	.
22_28699925_28699925_-_C	22:28699925:I:1	6		PVS1;PM2;PS1	22	28699925	28699925	-	C	frameshift insertion	CHEK2	NM_007194	exon9	c.920dupG	p.G307fs,	22q12.1	.	.	.	.	.	.	.	.	.	.	.	.	.	.	.	.	.	.	.	.	.	.	.	.	.	.	.	.	185609	Hereditary_cancer-predisposing_syndrome|Familial_cancer_of_breast|not_provided	MedGen:C0027672,SNOMED_CT:699346009|MedGen:C0346153,OMIM:114480,Orphanet:ORPHA227535,SNOMED_CT:254843006|MedGen:CN517202	criteria_provided,_multiple_submitters,_no_conflicts	Pathogenic
22_28699929_28699929_C_A	22:28699929:C:A	4		PM2;PM5	22	28699929	28699929	C	A	nonsynonymous SNV	CHEK2	NM_007194	exon9	c.G917T	p.G306V,	22q12.1	.	.	.	.	.	.	.	.	.	.	.	.	.	.	.	.	.	.	.	.	.	.	.	.	.	.	.	.	.	.	.	.	.
22_28699929_28699929_C_G	22:28699929:C:G	2		PM2;PS1	22	28699929	28699929	C	G	nonsynonymous SNV	CHEK2	NM_007194	exon9	c.G917C	p.G306A,	22q12.1	.	5.768e-05	0	0	0	0	0.0001	0	0	4.472e-05	0	0	0	0.0001	0	7.168e-05	0.0002	0	3.229e-05	0	0	0	0.0006	0	0	0	.	.	133546	Hereditary_cancer-predisposing_syndrome|Familial_cancer_of_breast|not_provided	MedGen:C0027672,SNOMED_CT:699346009|MedGen:C0346153,OMIM:114480,Orphanet:ORPHA227535,SNOMED_CT:254843006|MedGen:CN517202	criteria_provided,_conflicting_interpretations	Conflicting_interpretations_of_pathogenicity
22_28703536_28703536_C_-	22:28703535:D:1	1		PVS1;PM2	22	28703536	28703536	C	-	frameshift deletion	CHEK2	NM_007194	exon8	c.877delG	p.D293fs,	22q12.1	.	.	.	.	.	.	.	.	.	.	.	.	.	.	.	.	.	.	.	.	.	.	.	.	.	.	.	.	.	.	.	.	.
22_28710034_28710035_TC_-	22:28710033:D:2	5		PVS1;PM2;PS1	22	28710034	28710035	TC	-	frameshift deletion	CHEK2	NM_007194	exon7	c.817_818del	p.E273fs,	22q12.1	.	.	.	.	.	.	.	.	.	4.076e-06	0	0	0	0	0	9.002e-06	0	0	.	.	.	.	.	.	.	.	.	.	485368	Hereditary_cancer-predisposing_syndrome	MedGen:C0027672,SNOMED_CT:699346009	criteria_provided,_single_submitter	Pathogenic
22_28719423_28719423_C_-	22:28719422:D:1	11		PVS1;PM2;PS1	22	28719423	28719423	C	-	frameshift deletion	CHEK2	NM_007194	exon5	c.655delG	p.E219fs,	22q12.1	.	.	.	.	.	.	.	.	.	.	.	.	.	.	.	.	.	.	.	.	.	.	.	.	.	.	.	.	185623	Hereditary_cancer-predisposing_syndrome|Familial_cancer_of_breast	MedGen:C0027672,SNOMED_CT:699346009|MedGen:C0346153,OMIM:114480,Orphanet:ORPHA227535,SNOMED_CT:254843006	criteria_provided,_multiple_submitters,_no_conflicts	Pathogenic
22_28719449_28719449_G_T	22:28719449:G:T	2		PVS1;PM2	22	28719449	28719449	G	T	stopgain	CHEK2	NM_007194	exon5	c.C629A	p.S210X,	22q12.1	.	.	.	.	.	.	.	.	.	.	.	.	.	.	.	.	.	.	.	.	.	.	.	.	.	.	.	.	.	.	.	.	.
22_28719471_28719471_-_A	22:28719471:I:1	3		PVS1;PM2;PS1	22	28719471	28719471	-	A	stopgain	CHEK2	NM_007194	exon5	c.606dupT	p.D203_L204delinsX,	22q12.1	.	.	.	.	.	.	.	.	.	.	.	.	.	.	.	.	.	.	.	.	.	.	.	.	.	.	.	.	485382	Hereditary_cancer-predisposing_syndrome	MedGen:C0027672,SNOMED_CT:699346009	criteria_provided,_single_submitter	Pathogenic
22_28719478_28719478_G_-	22:28719477:D:1	1		PVS1;PM2;PS1	22	28719478	28719478	G	-	frameshift deletion	CHEK2	NM_007194	exon5	c.600delC	p.V200fs,	22q12.1	.	.	.	.	.	.	.	.	.	.	.	.	.	.	.	.	.	.	.	.	.	.	.	.	.	.	.	.	471445	Familial_cancer_of_breast	MedGen:C0346153,OMIM:114480,Orphanet:ORPHA227535,SNOMED_CT:254843006	criteria_provided,_single_submitter	Pathogenic
22_28724978_28724978_T_-	22:28724977:D:1	7		PVS1;PM2;PS1	22	28724978	28724978	T	-	frameshift deletion	CHEK2	NM_007194	exon4	c.591delA	p.K197fs,	22q12.1	.	8.271e-06	9.764e-05	0	0	0	0	0	0	2.031e-05	6.539e-05	0	0	0	0	3.583e-05	0	0	3.23e-05	0	0	0	0	0	6.665e-05	0	8e-05	.	151828	Hereditary_cancer-predisposing_syndrome|Familial_cancer_of_breast|not_provided	MedGen:C0027672,SNOMED_CT:699346009|MedGen:C0346153,OMIM:114480,Orphanet:ORPHA227535,SNOMED_CT:254843006|MedGen:CN517202	criteria_provided,_multiple_submitters,_no_conflicts	Pathogenic/Likely_pathogenic
22_28725040_28725040_T_A	22:28725040:T:A	7		PVS1;PM2;PS1	22	28725040	28725040	T	A	stopgain	CHEK2	NM_007194	exon4	c.A529T	p.K177X,	22q12.1	.	.	.	.	.	.	.	.	.	4.061e-06	0	0	0	0	0	8.954e-06	0	0	.	.	.	.	.	.	.	.	.	.	480130	Hereditary_cancer-predisposing_syndrome	MedGen:C0027672,SNOMED_CT:699346009	criteria_provided,_single_submitter	Pathogenic
22_28725070_28725070_C_T	22:28725070:C:T	6		PM2;PS1	22	28725070	28725070	C	T	nonsynonymous SNV	CHEK2	NM_007194	exon4	c.G499A	p.G167R,	22q12.1	.	4.12e-05	0	0	0	0	5.996e-05	0	6.057e-05	2.843e-05	0	0	0	0	0	4.477e-05	0	6.497e-05	.	.	.	.	.	.	.	.	7.7e-05	rs72552322	152238	Hereditary_cancer-predisposing_syndrome|Familial_cancer_of_breast|Breast_and_colorectal_cancer,_susceptibility_to|not_provided	MedGen:C0027672,SNOMED_CT:699346009|MedGen:C0346153,OMIM:114480,Orphanet:ORPHA227535,SNOMED_CT:254843006|MedGen:C1858433|MedGen:CN517202	criteria_provided,_conflicting_interpretations	Conflicting_interpretations_of_pathogenicity
22_28725084_28725086_TCT_-	22:28725083:D:3	14		PM2;PS1	22	28725084	28725086	TCT	-	nonframeshift deletion	CHEK2	NM_007194	exon4	c.483_485del	p.161_162del,	22q12.1	.	1.648e-05	9.628e-05	0	0	0	1.499e-05	0	0	1.625e-05	6.536e-05	0	0	0	0	2.687e-05	0	0	3.228e-05	0	0	0	0	0	6.663e-05	0	8e-05	.	151497	Hereditary_cancer-predisposing_syndrome|Familial_cancer_of_breast|Hereditary_breast_and_ovarian_cancer_syndrome|Breast_and_colorectal_cancer,_susceptibility_to|not_provided	MedGen:C0027672,SNOMED_CT:699346009|MedGen:C0346153,OMIM:114480,Orphanet:ORPHA227535,SNOMED_CT:254843006|MedGen:C0677776,Orphanet:ORPHA145|MedGen:C1858433|MedGen:CN517202	criteria_provided,_conflicting_interpretations	Conflicting_interpretations_of_pathogenicity
22_28725120_28725120_A_-	22:28725119:D:1	1		PVS1;PM2	22	28725120	28725120	A	-	frameshift deletion	CHEK2	NM_007194	exon4	c.449delT	p.V150fs,	22q12.1	.	.	.	.	.	.	.	.	.	.	.	.	.	.	.	.	.	.	.	.	.	.	.	.	.	.	.	.	.	.	.	.	.
22_28725254_28725254_G_A	22:28725254:G:A	14		PM2;PS1	22	28725254	28725254	G	A	nonsynonymous SNV	CHEK2	NM_007194	exon3	c.C433T	p.R145W,	22q12.1	.	3.296e-05	0	8.642e-05	0	0	2.998e-05	0	6.059e-05	4.471e-05	0	5.956e-05	0	0	0.0001	4.483e-05	0	3.249e-05	3.23e-05	0	0	0	0	0.0003	0	0	7.7e-05	rs137853007	20631	Hereditary_cancer-predisposing_syndrome|Li-Fraumeni_syndrome|Familial_cancer_of_breast|Li-Fraumeni_syndrome_2|not_specified|CHEK2-Related_Cancer_Susceptibility|not_provided	MedGen:C0027672,SNOMED_CT:699346009|MedGen:C0085390,Orphanet:ORPHA524,SNOMED_CT:428850001|MedGen:C0346153,OMIM:114480,Orphanet:ORPHA227535,SNOMED_CT:254843006|MedGen:C1836482,OMIM:609265|MedGen:CN169374|MedGen:CN239278|MedGen:CN517202	criteria_provided,_multiple_submitters,_no_conflicts	Likely_pathogenic
22_28725278_28725278_G_A	22:28725278:G:A	4		PVS1;PM2;PS1	22	28725278	28725278	G	A	stopgain	CHEK2	NM_007194	exon3	c.C409T	p.R137X,	22q12.1	.	3.296e-05	0	0	0	0	4.497e-05	0.0011	0	2.438e-05	0	0	0	0	0	2.69e-05	0.0002	6.497e-05	.	.	.	.	.	.	.	.	.	.	181116	Hereditary_cancer-predisposing_syndrome|Familial_cancer_of_breast|not_provided	MedGen:C0027672,SNOMED_CT:699346009|MedGen:C0346153,OMIM:114480,Orphanet:ORPHA227535,SNOMED_CT:254843006|MedGen:CN517202	criteria_provided,_multiple_submitters,_no_conflicts	Pathogenic
22_28725282_28725282_T_-	22:28725281:D:1	1		PVS1;PM2;PS1	22	28725282	28725282	T	-	frameshift deletion	CHEK2	NM_007194	exon3	c.405delA	p.K135fs,	22q12.1	.	.	.	.	.	.	.	.	.	.	.	.	.	.	.	.	.	.	.	.	.	.	.	.	.	.	.	.	181117	Hereditary_cancer-predisposing_syndrome|Familial_cancer_of_breast|not_provided	MedGen:C0027672,SNOMED_CT:699346009|MedGen:C0346153,OMIM:114480,Orphanet:ORPHA227535,SNOMED_CT:254843006|MedGen:CN517202	criteria_provided,_multiple_submitters,_no_conflicts	Pathogenic
22_28725284_28725285_TA_-	22:28725283:D:2	2		PVS1;PM2	22	28725284	28725285	TA	-	frameshift deletion	CHEK2	NM_007194	exon3	c.402_403del	p.D134fs,	22q12.1	.	.	.	.	.	.	.	.	.	.	.	.	.	.	.	.	.	.	.	.	.	.	.	.	.	.	.	.	.	.	.	.	.
22_28725317_28725317_-_AT	22:28725317:I:2	1		PVS1;PM2	22	28725317	28725317	-	AT	frameshift insertion	CHEK2	NM_007194	exon3	c.369_370insAT	p.C124fs,	22q12.1	.	.	.	.	.	.	.	.	.	.	.	.	.	.	.	.	.	.	.	.	.	.	.	.	.	.	.	.	.	.	.	.	.
22_28725327_28725327_G_-	22:28725326:D:1	1		PVS1;PM2	22	28725327	28725327	G	-	frameshift deletion	CHEK2	NM_007194	exon3	c.360delC	p.S120fs,	22q12.1	.	.	.	.	.	.	.	.	.	.	.	.	.	.	.	.	.	.	.	.	.	.	.	.	.	.	.	.	.	.	.	.	.
22_28725338_28725338_T_C	22:28725338:T:C	93	LP	PM2;PS1	22	28725338	28725338	T	C	nonsynonymous SNV	CHEK2	NM_007194	exon3	c.A349G	p.R117G,	22q12.1	.	0.0001	9.651e-05	8.652e-05	0	0.0002	0.0002	0	0	0.0001	6.535e-05	0.0001	0	0	8.969e-05	0.0002	0.0002	0	6.457e-05	0.0001	0	0	0	0	6.661e-05	0	0.0002	rs28909982	133528	Hereditary_cancer-predisposing_syndrome|Familial_cancer_of_breast|not_provided	MedGen:C0027672,SNOMED_CT:699346009|MedGen:C0346153,OMIM:114480,Orphanet:ORPHA227535,SNOMED_CT:254843006|MedGen:CN517202	criteria_provided,_conflicting_interpretations	Conflicting_interpretations_of_pathogenicity
22_28734439_28734439_G_A	22:28734439:G:A	34	P	PVS1;PM2;PS1	22	28734439	28734439	G	A	stopgain	CHEK2	NM_007194	exon2	c.C283T	p.R95X,	22q12.1	.	1.654e-05	0	8.667e-05	0	0	0	0	6.066e-05	8.125e-06	0	0	0	0	0	8.957e-06	0	3.249e-05	.	.	.	.	.	.	.	.	.	.	150486	Hereditary_cancer-predisposing_syndrome|Familial_cancer_of_breast|not_provided	MedGen:C0027672,SNOMED_CT:699346009|MedGen:C0346153,OMIM:114480,Orphanet:ORPHA227535,SNOMED_CT:254843006|MedGen:CN517202	criteria_provided,_multiple_submitters,_no_conflicts	Pathogenic
22_28734443_28734443_C_T	22:28734443:C:T	11		PVS1;PM2;PS1	22	28734443	28734443	C	T	stopgain	CHEK2	NM_007194	exon2	c.G279A	p.W93X,	22q12.1	.	2.48e-05	0	8.667e-05	0	0	3.007e-05	0	0	2.437e-05	0	0.0001	0	0	0	1.791e-05	0	0	.	.	.	.	.	.	.	.	.	.	151580	Hereditary_cancer-predisposing_syndrome|Familial_cancer_of_breast|not_provided	MedGen:C0027672,SNOMED_CT:699346009|MedGen:C0346153,OMIM:114480,Orphanet:ORPHA227535,SNOMED_CT:254843006|MedGen:CN517202	criteria_provided,_multiple_submitters,_no_conflicts	Pathogenic
22_28734445_28734445_A_-	22:28734444:D:1	1		PVS1;PM2;PS1	22	28734445	28734445	A	-	frameshift deletion	CHEK2	NM_007194	exon2	c.277delT	p.W93fs,	22q12.1	.	.	.	.	.	.	.	.	.	.	.	.	.	.	.	.	.	.	.	.	.	.	.	.	.	.	8e-05	.	185654	Hereditary_cancer-predisposing_syndrome|Familial_cancer_of_breast|not_provided	MedGen:C0027672,SNOMED_CT:699346009|MedGen:C0346153,OMIM:114480,Orphanet:ORPHA227535,SNOMED_CT:254843006|MedGen:CN517202	criteria_provided,_multiple_submitters,_no_conflicts	Pathogenic
22_28734637_28734637_G_A	22:28734637:G:A	2		PVS1;PM2;PS1	22	28734637	28734637	G	A	stopgain	CHEK2	NM_007194	exon2	c.C85T	p.Q29X,	22q12.1	.	8.305e-06	0	0	0	0	1.511e-05	0	0	8.191e-06	0	0	0	0	0	1.819e-05	0	0	.	.	.	.	.	.	.	.	.	.	185659	Hereditary_cancer-predisposing_syndrome|Familial_cancer_of_breast|not_provided	MedGen:C0027672,SNOMED_CT:699346009|MedGen:C0346153,OMIM:114480,Orphanet:ORPHA227535,SNOMED_CT:254843006|MedGen:CN517202	criteria_provided,_multiple_submitters,_no_conflicts	Pathogenic/Likely_pathogenic
22_28734664_28734664_G_A	22:28734664:G:A	10		PVS1;PM2;PS1	22	28734664	28734664	G	A	stopgain	CHEK2	NM_007194	exon2	c.C58T	p.Q20X,	22q12.1	.	0.0001	0	0	0	0	0	0.0011	0.0009	0.0001	0	0	0	0	0	0	0	0.0012	.	.	.	.	.	.	.	.	.	rs536907995	137626	Hereditary_cancer-predisposing_syndrome|Familial_cancer_of_breast|not_specified|not_provided	MedGen:C0027672,SNOMED_CT:699346009|MedGen:C0346153,OMIM:114480,Orphanet:ORPHA227535,SNOMED_CT:254843006|MedGen:CN169374|MedGen:CN517202	criteria_provided,_multiple_submitters,_no_conflicts	Pathogenic/Likely_pathogenic
22_28734719_28734719_C_T	22:28734719:C:T	3		PM2;PS1	22	28734719	28734719	C	T	nonsynonymous SNV	CHEK2	NM_007194	exon2	c.G3A	p.M1I,	22q12.1	.	.	.	.	.	.	.	.	.	4.175e-06	0	0	0	0	0	9.435e-06	0	0	.	.	.	.	.	.	.	.	.	.	185662	Hereditary_cancer-predisposing_syndrome|not_provided	MedGen:C0027672,SNOMED_CT:699346009|MedGen:CN517202	criteria_provided,_conflicting_interpretations	Conflicting_interpretations_of_pathogenicity
1_45329439_45329439_T_C	1:45329439:T:C	1		PVS1;PM2	1	45329439	45329439	T	C	splicing	MUTYH	NM_001128425	exon16	c.1519-2A>G	.	1p34.1	.	.	.	.	.	.	.	.	.	.	.	.	.	.	.	.	.	.	.	.	.	.	.	.	.	.	.	.	516059	MYH-associated_polyposis	MedGen:C1837991,OMIM:608456,Orphanet:ORPHA247798	criteria_provided,_single_submitter	Uncertain_significance
1_45330515_45330515_C_A	1:45330515:C:A	1		PVS1;PM2;PS1	1	45330515	45330515	C	A	splicing	MUTYH	NM_001128425	exon15	c.1518+1G>T	.	1p34.1	.	.	.	.	.	.	.	.	.	.	.	.	.	.	.	.	.	.	.	.	.	.	.	.	.	.	.	.	232206	Hereditary_cancer-predisposing_syndrome	MedGen:C0027672,SNOMED_CT:699346009	criteria_provided,_single_submitter	Likely_pathogenic
1_45331558_45331558_T_C	1:45331558:T:C	54	P/LP	PVS1;PM2;PS1	1	45331558	45331558	T	C	splicing	MUTYH	NM_001128425	exon13	c.1187-2A>G	.	1p34.1	.	1.676e-05	0	0	0	0	3.058e-05	0	0	2.04e-05	0	0	0	5.802e-05	0	3.6e-05	0	0	3.23e-05	0	0	0	0	0	6.669e-05	0	.	.	150996	Hereditary_cancer-predisposing_syndrome|Carcinoma_of_colon|MYH-associated_polyposis|not_provided	MedGen:C0027672,SNOMED_CT:699346009|MedGen:C0699790,OMIM:114500,SNOMED_CT:269533000|MedGen:C1837991,OMIM:608456,Orphanet:ORPHA247798|MedGen:CN517202	criteria_provided,_multiple_submitters,_no_conflicts	Pathogenic/Likely_pathogenic
1_45332311_45332311_C_G	1:45332311:C:G	2		PVS1;PM2	1	45332311	45332311	C	G	splicing	MUTYH	NM_001128425	exon10	c.789-1G>C	.	1p34.1	.	.	.	.	.	.	.	.	.	.	.	.	.	.	.	.	.	.	.	.	.	.	.	.	.	.	.	.	.	.	.	.	.
1_45333171_45333171_C_T	1:45333171:C:T	5		PVS1;PM2;PS1	1	45333171	45333171	C	T	splicing	MUTYH	NM_001128425	exon5	c.389-1G>A	.	1p34.1	.	.	.	.	.	.	.	.	.	.	.	.	.	.	.	.	.	.	.	.	.	.	.	.	.	.	7.7e-05	rs372267274	181724	Hereditary_cancer-predisposing_syndrome|MYH-associated_polyposis	MedGen:C0027672,SNOMED_CT:699346009|MedGen:C1837991,OMIM:608456,Orphanet:ORPHA247798	criteria_provided,_multiple_submitters,_no_conflicts	Pathogenic/Likely_pathogenic
2_47466809_47466809_G_A	2:47466809:G:A	1		PVS1;PM2;PS1	2	47466809	47466809	G	A	splicing	MSH2	NM_000251	exon10	c.1661+1G>A	.	2p21	.	.	.	.	.	.	.	.	.	.	.	.	.	.	.	.	.	.	.	.	.	.	.	.	.	.	.	rs267607969	96194	Hereditary_nonpolyposis_colon_cancer|Lynch_syndrome	MedGen:C0009405,Orphanet:ORPHA443090|MedGen:C1333990,Orphanet:ORPHA144,SNOMED_CT:315058005	reviewed_by_expert_panel	Likely_pathogenic
2_47476572_47476572_G_A	2:47476572:G:A	1		PVS1;PM2;PS1	2	47476572	47476572	G	A	splicing	MSH2	NM_000251	exon13	c.2210+1G>A	.	2p21	.	.	.	.	.	.	.	.	.	.	.	.	.	.	.	.	.	.	.	.	.	.	.	.	.	.	.	rs267608002	96396	Hereditary_nonpolyposis_colon_cancer|Hereditary_cancer-predisposing_syndrome|Lynch_syndrome	MedGen:C0009405,Orphanet:ORPHA443090|MedGen:C0027672,SNOMED_CT:699346009|MedGen:C1333990,Orphanet:ORPHA144,SNOMED_CT:315058005	reviewed_by_expert_panel	Likely_pathogenic
2_47478270_47478270_A_T	2:47478270:A:T	3		PVS1;PM2;PS1	2	47478270	47478270	A	T	splicing	MSH2	NM_000251	exon14	c.2211-2A>T	.	2p21	.	.	.	.	.	.	.	.	.	.	.	.	.	.	.	.	.	.	.	.	.	.	.	.	.	.	.	.	96405	Lynch_syndrome	MedGen:C1333990,Orphanet:ORPHA144,SNOMED_CT:315058005	reviewed_by_expert_panel	Likely_pathogenic
2_47783495_47783495_T_A	2:47783495:T:A	6		PVS1;PM2;PS1	2	47783495	47783495	T	A	splicing	MSH6	NM_000179	exon1	c.260+2T>A	.	2p16.3	.	.	.	.	.	.	.	.	.	.	.	.	.	.	.	.	.	.	.	.	.	.	.	.	.	.	.	.	485592	not_provided	MedGen:CN517202	no_assertion_criteria_provided	Likely_pathogenic
2_47795893_47795893_G_A	2:47795893:G:A	2		PVS1;PM2;PS1	2	47795893	47795893	G	A	splicing	MSH6	NM_000179	exon3	c.458-1G>A	.	2p16.3	.	.	.	.	.	.	.	.	.	.	.	.	.	.	.	.	.	.	.	.	.	.	.	.	.	.	.	rs267608035	95005	Lynch_syndrome	MedGen:C1333990,Orphanet:ORPHA144,SNOMED_CT:315058005	reviewed_by_expert_panel	Likely_pathogenic
2_47803419_47803419_G_T	2:47803419:G:T	1		PVS1;PM2	2	47803419	47803419	G	T	splicing	MSH6	NM_000179	exon5	c.3173-1G>T	.	2p16.3	.	.	.	.	.	.	.	.	.	.	.	.	.	.	.	.	.	.	.	.	.	.	.	.	.	.	.	.	.	.	.	.	.
2_47804909_47804909_G_T	2:47804909:G:T	1		PVS1;PM2;PS1	2	47804909	47804909	G	T	splicing	MSH6	NM_000179	exon6	c.3439-1G>T	.	2p16.3	.	.	.	.	.	.	.	.	.	.	.	.	.	.	.	.	.	.	.	.	.	.	.	.	.	.	.	.	94864	Hereditary_nonpolyposis_colon_cancer|Hereditary_cancer-predisposing_syndrome|Lynch_syndrome|not_provided	MedGen:C0009405,Orphanet:ORPHA443090|MedGen:C0027672,SNOMED_CT:699346009|MedGen:C1333990,Orphanet:ORPHA144,SNOMED_CT:315058005|MedGen:CN517202	reviewed_by_expert_panel	Likely_pathogenic
2_47805709_47805709_T_C	2:47805709:T:C	1		PVS1;PM2;PS1	2	47805709	47805709	T	C	splicing	MSH6	NM_000179	exon7	c.3646+2T>C	.	2p16.3	.	.	.	.	.	.	.	.	.	4.062e-06	0	0	0.0001	0	0	0	0	0	.	.	.	.	.	.	.	.	.	.	451475	Hereditary_nonpolyposis_colon_cancer|Hereditary_cancer-predisposing_syndrome	MedGen:C0009405,Orphanet:ORPHA443090|MedGen:C0027672,SNOMED_CT:699346009	criteria_provided,_multiple_submitters,_no_conflicts	Likely_pathogenic
2_47806203_47806203_G_-	2:47806202:D:1	1		PVS1;PM2;PS1	2	47806203	47806203	G	-	splicing	MSH6	NM_000179	exon8	c.3647-1G>-	.	2p16.3	.	.	.	.	.	.	.	.	.	.	.	.	.	.	.	.	.	.	.	.	.	.	.	.	.	.	.	.	405949	Hereditary_cancer-predisposing_syndrome|not_provided	MedGen:C0027672,SNOMED_CT:699346009|MedGen:CN517202	criteria_provided,_multiple_submitters,_no_conflicts	Pathogenic
2_47806359_47806359_G_C	2:47806359:G:C	1		PVS1;PM2	2	47806359	47806359	G	C	splicing	MSH6	NM_000179	exon8	c.3801+1G>C	.	2p16.3	.	.	.	.	.	.	.	.	.	.	.	.	.	.	.	.	.	.	.	.	.	.	.	.	.	.	.	.	.	.	.	.	.
2_47806653_47806653_T_C	2:47806653:T:C	1		PVS1;PM2;PS1	2	47806653	47806653	T	C	splicing	MSH6	NM_000179	exon9	c.4001+2T>C	.	2p16.3	.	.	.	.	.	.	.	.	.	.	.	.	.	.	.	.	.	.	.	.	.	.	.	.	.	.	.	rs267608131	94975	Hereditary_cancer-predisposing_syndrome|Lynch_syndrome	MedGen:C0027672,SNOMED_CT:699346009|MedGen:C1333990,Orphanet:ORPHA144,SNOMED_CT:315058005	reviewed_by_expert_panel	Pathogenic
3_36996710_36996710_G_A	3:36996710:G:A	2		PVS1;PM2;PS1	3	36996710	36996710	G	A	splicing	MLH1	NM_000249	exon2	c.207+1G>A	.	3p22.2	.	.	.	.	.	.	.	.	.	.	.	.	.	.	.	.	.	.	.	.	.	.	.	.	.	.	.	rs267607718	95494	Hereditary_nonpolyposis_colon_cancer|Hereditary_cancer-predisposing_syndrome|Lynch_syndrome|not_provided	MedGen:C0009405,Orphanet:ORPHA443090|MedGen:C0027672,SNOMED_CT:699346009|MedGen:C1333990,Orphanet:ORPHA144,SNOMED_CT:315058005|MedGen:CN517202	reviewed_by_expert_panel	Likely_pathogenic
3_37014545_37014545_G_A	3:37014545:G:A	10		PVS1;PM2;PS1	3	37014545	37014545	G	A	splicing	MLH1	NM_000249	exon9	c.790+1G>A	.	3p22.2	.	.	.	.	.	.	.	.	.	.	.	.	.	.	.	.	.	.	.	.	.	.	.	.	.	.	.	rs267607789	95830	Hereditary_nonpolyposis_colon_cancer|Hereditary_cancer-predisposing_syndrome|Lynch_syndrome|not_provided	MedGen:C0009405,Orphanet:ORPHA443090|MedGen:C0027672,SNOMED_CT:699346009|MedGen:C1333990,Orphanet:ORPHA144,SNOMED_CT:315058005|MedGen:CN517202	reviewed_by_expert_panel	Pathogenic
3_37017505_37017505_G_A	3:37017505:G:A	1		PVS1;PM2;PS1	3	37017505	37017505	G	A	splicing	MLH1	NM_000249	exon10	c.791-1G>A	.	3p22.2	.	.	.	.	.	.	.	.	.	.	.	.	.	.	.	.	.	.	.	.	.	.	.	.	.	.	.	.	186317	Lynch_syndrome	MedGen:C1333990,Orphanet:ORPHA144,SNOMED_CT:315058005	criteria_provided,_single_submitter	Pathogenic
3_37026008_37026008_G_A	3:37026008:G:A	1		PVS1;PM2;PS1	3	37026008	37026008	G	A	splicing	MLH1	NM_000249	exon12	c.1409+1G>A	.	3p22.2	.	.	.	.	.	.	.	.	.	.	.	.	.	.	.	.	.	.	.	.	.	.	.	.	.	.	.	rs267607825	95192	Hereditary_nonpolyposis_colon_cancer|Hereditary_cancer-predisposing_syndrome|Lynch_syndrome|not_provided	MedGen:C0009405,Orphanet:ORPHA443090|MedGen:C0027672,SNOMED_CT:699346009|MedGen:C1333990,Orphanet:ORPHA144,SNOMED_CT:315058005|MedGen:CN517202	reviewed_by_expert_panel	Likely_pathogenic
3_37028933_37028933_G_A	3:37028933:G:A	1		PVS1;PM2;PS1	3	37028933	37028933	G	A	splicing	MLH1	NM_000249	exon13	c.1558+1G>A	.	3p22.2	.	.	.	.	.	.	.	.	.	.	.	.	.	.	.	.	.	.	.	.	.	.	.	.	.	.	.	.	221403	Hereditary_nonpolyposis_colon_cancer|Hereditary_cancer-predisposing_syndrome	MedGen:C0009405,Orphanet:ORPHA443090|MedGen:C0027672,SNOMED_CT:699346009	criteria_provided,_multiple_submitters,_no_conflicts	Pathogenic/Likely_pathogenic
3_37042267_37042267_G_A	3:37042267:G:A	2		PVS1;PM2;PS1	3	37042267	37042267	G	A	splicing	MLH1	NM_000249	exon15	c.1668-1G>A	.	3p22.2	.	.	.	.	.	.	.	.	.	.	.	.	.	.	.	.	.	.	.	.	.	.	.	.	.	.	.	rs267607845	95300	Hereditary_nonpolyposis_colon_cancer|Hereditary_cancer-predisposing_syndrome|Lynch_syndrome	MedGen:C0009405,Orphanet:ORPHA443090|MedGen:C0027672,SNOMED_CT:699346009|MedGen:C1333990,Orphanet:ORPHA144,SNOMED_CT:315058005	reviewed_by_expert_panel	Likely_pathogenic
3_37048515_37048515_A_G	3:37048515:A:G	5		PVS1;PM2;PS1	3	37048515	37048515	A	G	splicing	MLH1	NM_000249	exon17	c.1897-2A>G	.	3p22.2	.	.	.	.	.	.	.	.	.	4.063e-06	0	0	0	0	0	8.962e-06	0	0	.	.	.	.	.	.	.	.	.	rs267607871	95406	Hereditary_nonpolyposis_colon_cancer|Hereditary_cancer-predisposing_syndrome|Lynch_syndrome|not_provided	MedGen:C0009405,Orphanet:ORPHA443090|MedGen:C0027672,SNOMED_CT:699346009|MedGen:C1333990,Orphanet:ORPHA144,SNOMED_CT:315058005|MedGen:CN517202	reviewed_by_expert_panel	Likely_pathogenic
11_108227889_108227889_G_A	11:108227889:G:A	1		PVS1;PM2;PS1	11	108227889	108227889	G	A	splicing	ATM	NM_000051	exon3	c.185+1G>A	.	11q22.3	.	.	.	.	.	.	.	.	.	.	.	.	.	.	.	.	.	.	.	.	.	.	.	.	.	.	.	rs112805604	222021	Ataxia-telangiectasia_syndrome	MedGen:C0004135,OMIM:208900,Orphanet:ORPHA100,SNOMED_CT:68504005	criteria_provided,_single_submitter	Likely_pathogenic
11_108229324_108229324_G_A	11:108229324:G:A	1		PVS1;PM2;PS1	11	108229324	108229324	G	A	splicing	ATM	NM_000051	exon4	c.331+1G>A	.	11q22.3	.	.	.	.	.	.	.	.	.	.	.	.	.	.	.	.	.	.	.	.	.	.	.	.	.	.	.	.	480499	Ataxia-telangiectasia_syndrome	MedGen:C0004135,OMIM:208900,Orphanet:ORPHA100,SNOMED_CT:68504005	criteria_provided,_single_submitter	Likely_pathogenic
11_108243951_108243951_A_T	11:108243951:A:T	1		PVS1;PM2	11	108243951	108243951	A	T	splicing	ATM	NM_000051	exon6	c.497-2A>T	.	11q22.3	.	.	.	.	.	.	.	.	.	.	.	.	.	.	.	.	.	.	.	.	.	.	.	.	.	.	.	.	.	.	.	.	.
11_108244786_108244786_A_G	11:108244786:A:G	1		PVS1;PM2;PS1	11	108244786	108244786	A	G	splicing	ATM	NM_000051	exon7	c.663-2A>G	.	11q22.3	.	.	.	.	.	.	.	.	.	.	.	.	.	.	.	.	.	.	.	.	.	.	.	.	.	.	.	.	264392	not_provided	MedGen:CN517202	criteria_provided,_single_submitter	Likely_pathogenic
11_108248931_108248931_A_G	11:108248931:A:G	1		PVS1;PM2	11	108248931	108248931	A	G	splicing	ATM	NM_000051	exon9	c.1066-2A>G	.	11q22.3	.	.	.	.	.	.	.	.	.	.	.	.	.	.	.	.	.	.	.	.	.	.	.	.	.	.	.	.	.	.	.	.	.
11_108250700_108250700_G_A	11:108250700:G:A	1		PVS1;PM2	11	108250700	108250700	G	A	splicing	ATM	NM_000051	exon10	c.1236-1G>A	.	11q22.3	.	.	.	.	.	.	.	.	.	.	.	.	.	.	.	.	.	.	.	.	.	.	.	.	.	.	.	.	.	.	.	.	.
11_108257607_108257607_G_C	11:108257607:G:C	1		PVS1;PM2;PS1	11	108257607	108257607	G	C	splicing	ATM	NM_000051	exon15	c.2376+1G>C	.	11q22.3	.	.	.	.	.	.	.	.	.	.	.	.	.	.	.	.	.	.	.	.	.	.	.	.	.	.	.	.	475789	Hereditary_cancer-predisposing_syndrome	MedGen:C0027672,SNOMED_CT:699346009	criteria_provided,_single_submitter	Likely_pathogenic
11_108257607_108257607_G_A	11:108257607:G:A	1		PVS1;PM2;PS1	11	108257607	108257607	G	A	splicing	ATM	NM_000051	exon15	c.2376+1G>A	.	11q22.3	.	.	.	.	.	.	.	.	.	.	.	.	.	.	.	.	.	.	.	.	.	.	.	.	.	.	.	.	484201	Hereditary_cancer-predisposing_syndrome	MedGen:C0027672,SNOMED_CT:699346009	criteria_provided,_single_submitter	Likely_pathogenic
11_108267169_108267169_A_C	11:108267169:A:C	4		PVS1;PM2;PS1	11	108267169	108267169	A	C	splicing	ATM	NM_000051	exon17	c.2467-2A>C	.	11q22.3	.	.	.	.	.	.	.	.	.	.	.	.	.	.	.	.	.	.	.	.	.	.	.	.	.	.	.	.	484214	Hereditary_cancer-predisposing_syndrome	MedGen:C0027672,SNOMED_CT:699346009	criteria_provided,_single_submitter	Likely_pathogenic
11_108267344_108267344_T_C	11:108267344:T:C	1		PVS1;PM2;PS1	11	108267344	108267344	T	C	splicing	ATM	NM_000051	exon17	c.2638+2T>C	.	11q22.3	.	.	.	.	.	.	.	.	.	4.062e-06	0	0	0	0	0	8.957e-06	0	0	.	.	.	.	.	.	.	.	.	.	132814	Ataxia-telangiectasia_syndrome|Hereditary_cancer-predisposing_syndrome|not_provided	MedGen:C0004135,OMIM:208900,Orphanet:ORPHA100,SNOMED_CT:68504005|MedGen:C0027672,SNOMED_CT:699346009|MedGen:CN517202	criteria_provided,_multiple_submitters,_no_conflicts	Pathogenic/Likely_pathogenic
11_108271063_108271063_G_A	11:108271063:G:A	1		PVS1;PM2	11	108271063	108271063	G	A	splicing	ATM	NM_000051	exon19	c.2839-1G>A	.	11q22.3	.	.	.	.	.	.	.	.	.	.	.	.	.	.	.	.	.	.	.	.	.	.	.	.	.	.	.	.	.	.	.	.	.
11_108271147_108271147_G_A	11:108271147:G:A	1		PVS1;PM2;PS1	11	108271147	108271147	G	A	splicing	ATM	NM_000051	exon19	c.2921+1G>A	.	11q22.3	.	2.478e-05	9.714e-05	0	0	0	3.003e-05	0	0	2.438e-05	0.0001	0	0	0	0	3.583e-05	0	0	.	.	.	.	.	.	.	.	.	.	150896	Ataxia-telangiectasia_syndrome|Hereditary_cancer-predisposing_syndrome|not_specified|not_provided	MedGen:C0004135,OMIM:208900,Orphanet:ORPHA100,SNOMED_CT:68504005|MedGen:C0027672,SNOMED_CT:699346009|MedGen:CN169374|MedGen:CN517202	criteria_provided,_multiple_submitters,_no_conflicts	Pathogenic/Likely_pathogenic
11_108271407_108271407_G_A	11:108271407:G:A	1		PVS1;PM2;PS1	11	108271407	108271407	G	A	splicing	ATM	NM_000051	exon20	c.3077+1G>A	.	11q22.3	.	8.302e-06	0	0	0	0	1.511e-05	0	0	0	0	0	0	0	0	0	0	0	.	.	.	.	.	.	.	.	.	.	222064	Ataxia-telangiectasia_syndrome	MedGen:C0004135,OMIM:208900,Orphanet:ORPHA100,SNOMED_CT:68504005	criteria_provided,_single_submitter	Likely_pathogenic
11_108272531_108272531_G_A	11:108272531:G:A	1		PVS1;PM2;PS1	11	108272531	108272531	G	A	splicing	ATM	NM_000051	exon21	c.3078-1G>A	.	11q22.3	.	8.273e-06	0	0	0	0	1.503e-05	0	0	1.22e-05	0	0	0	0	0	2.69e-05	0	0	.	.	.	.	.	.	.	.	.	.	234071	Ataxia-telangiectasia_syndrome|Hereditary_cancer-predisposing_syndrome|not_provided	MedGen:C0004135,OMIM:208900,Orphanet:ORPHA100,SNOMED_CT:68504005|MedGen:C0027672,SNOMED_CT:699346009|MedGen:CN517202	criteria_provided,_multiple_submitters,_no_conflicts	Pathogenic/Likely_pathogenic
11_108282881_108282881_T_C	11:108282881:T:C	1		PVS1;PM2	11	108282881	108282881	T	C	splicing	ATM	NM_000051	exon25	c.3746+2T>C	.	11q22.3	.	.	.	.	.	.	.	.	.	.	.	.	.	.	.	.	.	.	.	.	.	.	.	.	.	.	.	.	.	.	.	.	.
11_108284226_108284226_G_A	11:108284226:G:A	2		PVS1;PM2;PS1	11	108284226	108284226	G	A	splicing	ATM	NM_000051	exon26	c.3747-1G>A	.	11q22.3	.	.	.	.	.	.	.	.	.	.	.	.	.	.	.	.	.	.	.	.	.	.	.	.	.	.	.	.	223601	Hereditary_breast_and_ovarian_cancer_syndrome	MedGen:C0677776,Orphanet:ORPHA145	no_assertion_criteria_provided	Likely_pathogenic
11_108289600_108289601_AG_-	11:108289599:D:2	1		PVS1;PM2	11	108289600	108289601	AG	-	splicing	ATM	.	.	.	.	11q22.3	.	.	.	.	.	.	.	.	.	.	.	.	.	.	.	.	.	.	.	.	.	.	.	.	.	.	.	.	.	.	.	.	.
11_108289600_108289600_A_G	11:108289600:A:G	1		PVS1;PM2	11	108289600	108289600	A	G	splicing	ATM	NM_000051	exon29	c.4237-2A>G	.	11q22.3	.	.	.	.	.	.	.	.	.	.	.	.	.	.	.	.	.	.	.	.	.	.	.	.	.	.	.	.	.	.	.	.	.
11_108289803_108289803_T_G	11:108289803:T:G	1		PVS1;PM2	11	108289803	108289803	T	G	splicing	ATM	NM_000051	exon29	c.4436+2T>G	.	11q22.3	.	.	.	.	.	.	.	.	.	.	.	.	.	.	.	.	.	.	.	.	.	.	.	.	.	.	.	.	.	.	.	.	.
11_108289803_108289803_T_C	11:108289803:T:C	3		PVS1;PM2;PS1	11	108289803	108289803	T	C	splicing	ATM	NM_000051	exon29	c.4436+2T>C	.	11q22.3	.	.	.	.	.	.	.	.	.	.	.	.	.	.	.	.	.	.	.	.	.	.	.	.	.	.	.	.	476007	Ataxia-telangiectasia_syndrome|Hereditary_cancer-predisposing_syndrome	MedGen:C0004135,OMIM:208900,Orphanet:ORPHA100,SNOMED_CT:68504005|MedGen:C0027672,SNOMED_CT:699346009	criteria_provided,_multiple_submitters,_no_conflicts	Likely_pathogenic
11_108292618_108292618_G_C	11:108292618:G:C	1		PVS1;PM2;PS1	11	108292618	108292618	G	C	splicing	ATM	NM_000051	exon30	c.4437-1G>C	.	11q22.3	.	8.238e-06	9.614e-05	0	0	0	0	0	0	4.067e-06	6.535e-05	0	0	0	0	0	0	0	.	.	.	.	.	.	.	.	.	.	234161	Ataxia-telangiectasia_syndrome|Hereditary_cancer-predisposing_syndrome|not_provided	MedGen:C0004135,OMIM:208900,Orphanet:ORPHA100,SNOMED_CT:68504005|MedGen:C0027672,SNOMED_CT:699346009|MedGen:CN517202	criteria_provided,_multiple_submitters,_no_conflicts	Pathogenic/Likely_pathogenic
11_108293478_108293478_G_A	11:108293478:G:A	2		PVS1;PM2	11	108293478	108293478	G	A	splicing	ATM	NM_000051	exon31	c.4776+1G>A	.	11q22.3	.	.	.	.	.	.	.	.	.	.	.	.	.	.	.	.	.	.	.	.	.	.	.	.	.	.	.	.	.	.	.	.	.
11_108297383_108297383_G_T	11:108297383:G:T	5		PVS1;PM2;PS1	11	108297383	108297383	G	T	splicing	ATM	NM_000051	exon33	c.5005+1G>T	.	11q22.3	.	.	.	.	.	.	.	.	.	.	.	.	.	.	.	.	.	.	.	.	.	.	.	.	.	.	.	.	357907	Ataxia-telangiectasia_syndrome	MedGen:C0004135,OMIM:208900,Orphanet:ORPHA100,SNOMED_CT:68504005	criteria_provided,_single_submitter	Likely_pathogenic
11_108302848_108302851_TCTA_-	11:108302847:D:4	2		PVS1;PM2;PS1	11	108302848	108302851	TCTA	-	splicing	ATM	.	.	.	.	11q22.3	.	.	.	.	.	.	.	.	.	.	.	.	.	.	.	.	.	.	.	.	.	.	.	.	.	.	.	.	180471	Ataxia-telangiectasia_syndrome|Hereditary_cancer-predisposing_syndrome	MedGen:C0004135,OMIM:208900,Orphanet:ORPHA100,SNOMED_CT:68504005|MedGen:C0027672,SNOMED_CT:699346009	criteria_provided,_multiple_submitters,_no_conflicts	Pathogenic/Likely_pathogenic
11_108304673_108304673_A_C	11:108304673:A:C	1		PVS1;PM2;PS1	11	108304673	108304673	A	C	splicing	ATM	NM_000051	exon37	c.5497-2A>C	.	11q22.3	.	.	.	.	.	.	.	.	.	.	.	.	.	.	.	.	.	.	.	.	.	.	.	.	.	.	.	.	444711	Ataxia-telangiectasia_syndrome|Hereditary_cancer-predisposing_syndrome|not_provided	MedGen:C0004135,OMIM:208900,Orphanet:ORPHA100,SNOMED_CT:68504005|MedGen:C0027672,SNOMED_CT:699346009|MedGen:CN517202	criteria_provided,_multiple_submitters,_no_conflicts	Pathogenic/Likely_pathogenic
11_108307985_108307985_G_T	11:108307985:G:T	1		PVS1;PM2;PS1	11	108307985	108307985	G	T	splicing	ATM	NM_000051	exon38	c.5762+1G>T	.	11q22.3	.	.	.	.	.	.	.	.	.	.	.	.	.	.	.	.	.	.	.	.	.	.	.	.	.	.	.	.	226344	Ataxia-telangiectasia_syndrome|Hereditary_cancer-predisposing_syndrome	MedGen:C0004135,OMIM:208900,Orphanet:ORPHA100,SNOMED_CT:68504005|MedGen:C0027672,SNOMED_CT:699346009	criteria_provided,_multiple_submitters,_no_conflicts	Likely_pathogenic
11_108312499_108312499_G_C	11:108312499:G:C	4		PVS1;PM2;PS1	11	108312499	108312499	G	C	splicing	ATM	NM_000051	exon40	c.6006+1G>C	.	11q22.3	.	.	.	.	.	.	.	.	.	.	.	.	.	.	.	.	.	.	.	.	.	.	.	.	.	.	.	.	526233	Ataxia-telangiectasia_syndrome	MedGen:C0004135,OMIM:208900,Orphanet:ORPHA100,SNOMED_CT:68504005	criteria_provided,_single_submitter	Likely_pathogenic
11_108316114_108316114_G_A	11:108316114:G:A	3		PVS1;PM2;PS1	11	108316114	108316114	G	A	splicing	ATM	NM_000051	exon42	c.6198+1G>A	.	11q22.3	.	8.433e-06	0	0	0	0	1.531e-05	0	0	4.069e-06	0	0	0	0	0	8.977e-06	0	0	.	.	.	.	.	.	.	.	.	.	223599	Hereditary_cancer-predisposing_syndrome|Hereditary_breast_and_ovarian_cancer_syndrome|not_provided	MedGen:C0027672,SNOMED_CT:699346009|MedGen:C0677776,Orphanet:ORPHA145|MedGen:CN517202	criteria_provided,_multiple_submitters,_no_conflicts	Pathogenic/Likely_pathogenic
11_108317372_108317372_G_T	11:108317372:G:T	1		PVS1;PM2	11	108317372	108317372	G	T	splicing	ATM	NM_000051	exon43	c.6199-1G>T	.	11q22.3	.	.	.	.	.	.	.	.	.	.	.	.	.	.	.	.	.	.	.	.	.	.	.	.	.	.	.	.	.	.	.	.	.
11_108327643_108327643_A_C	11:108327643:A:C	3		PVS1;PM2;PS1	11	108327643	108327643	A	C	splicing	ATM	NM_000051	exon48	c.6976-2A>C	.	11q22.3	.	.	.	.	.	.	.	.	.	4.074e-06	0	0	0	0	0	9e-06	0	0	.	.	.	.	.	.	.	.	.	.	152069	Ataxia-telangiectasia_syndrome|Hereditary_cancer-predisposing_syndrome|not_provided	MedGen:C0004135,OMIM:208900,Orphanet:ORPHA100,SNOMED_CT:68504005|MedGen:C0027672,SNOMED_CT:699346009|MedGen:CN517202	criteria_provided,_multiple_submitters,_no_conflicts	Likely_pathogenic
11_108330213_108330213_G_C	11:108330213:G:C	3		PVS1;PM2;PS1	11	108330213	108330213	G	C	splicing	ATM	NM_000051	exon50	c.7308-1G>C	.	11q22.3	.	.	.	.	.	.	.	.	.	.	.	.	.	.	.	.	.	.	.	.	.	.	.	.	.	.	.	.	476287	Hereditary_cancer-predisposing_syndrome	MedGen:C0027672,SNOMED_CT:699346009	criteria_provided,_single_submitter	Likely_pathogenic
11_108331443_108331443_G_A	11:108331443:G:A	1		PVS1;PM2	11	108331443	108331443	G	A	splicing	ATM	NM_000051	exon51	c.7516-1G>A	.	11q22.3	.	.	.	.	.	.	.	.	.	.	.	.	.	.	.	.	.	.	.	.	.	.	.	.	.	.	.	.	.	.	.	.	.
11_108331559_108331559_T_C	11:108331559:T:C	4		PVS1;PM2;PS1	11	108331559	108331559	T	C	splicing	ATM	NM_000051	exon51	c.7629+2T>C	.	11q22.3	.	.	.	.	.	.	.	.	.	4.107e-06	0	0	0	0	0	9.019e-06	0	0	.	.	.	.	.	.	.	.	.	.	183401	Hereditary_cancer-predisposing_syndrome|not_provided	MedGen:C0027672,SNOMED_CT:699346009|MedGen:CN517202	criteria_provided,_multiple_submitters,_no_conflicts	Likely_pathogenic
11_108331878_108331878_G_A	11:108331878:G:A	1		PVS1;PM2	11	108331878	108331878	G	A	splicing	ATM	NM_000051	exon52	c.7630-1G>A	.	11q22.3	.	.	.	.	.	.	.	.	.	.	.	.	.	.	.	.	.	.	.	.	.	.	.	.	.	.	.	.	.	.	.	.	.
11_108332038_108332038_G_C	11:108332038:G:C	1		PVS1;PM2	11	108332038	108332038	G	C	splicing	ATM	NM_000051	exon52	c.7788+1G>C	.	11q22.3	.	.	.	.	.	.	.	.	.	.	.	.	.	.	.	.	.	.	.	.	.	.	.	.	.	.	.	.	.	.	.	.	.
11_108335843_108335843_A_G	11:108335843:A:G	1		PVS1;PM2;PS1	11	108335843	108335843	A	G	splicing	ATM	NM_000051	exon56	c.8152-2A>G	.	11q22.3	.	8.72e-06	0	0	0	0	1.599e-05	0	0	4.072e-06	0	0	0	0	0	8.984e-06	0	0	.	.	.	.	.	.	.	.	.	.	484446	Hereditary_cancer-predisposing_syndrome	MedGen:C0027672,SNOMED_CT:699346009	criteria_provided,_single_submitter	Likely_pathogenic
11_108343372_108343375_GTGA_-	11:108343371:D:4	19		PVS1;PM2;PS1	11	108343372	108343375	GTGA	-	splicing	ATM	.	.	.	.	11q22.3	.	8.25e-06	0	0	0	0	1.5e-05	0	0	4.068e-06	0	0	0	0	0	8.979e-06	0	0	3.231e-05	0	0	0	0	0	6.668e-05	0	8e-05	.	180519	Ataxia-telangiectasia_syndrome|Hereditary_cancer-predisposing_syndrome|not_provided	MedGen:C0004135,OMIM:208900,Orphanet:ORPHA100,SNOMED_CT:68504005|MedGen:C0027672,SNOMED_CT:699346009|MedGen:CN517202	criteria_provided,_multiple_submitters,_no_conflicts	Pathogenic
11_108347277_108347277_A_C	11:108347277:A:C	1		PVS1;PM2;PS1	11	108347277	108347277	A	C	splicing	ATM	NM_000051	exon59	c.8585-2A>C	.	11q22.3	.	.	.	.	.	.	.	.	.	.	.	.	.	.	.	.	.	.	.	.	.	.	.	.	.	.	.	.	398370	Ataxia-telangiectasia_syndrome|not_provided	MedGen:C0004135,OMIM:208900,Orphanet:ORPHA100,SNOMED_CT:68504005|MedGen:CN517202	criteria_provided,_multiple_submitters,_no_conflicts	Likely_pathogenic
11_108347366_108347366_G_T	11:108347366:G:T	1		PVS1;PM2;PS1	11	108347366	108347366	G	T	splicing	ATM	NM_000051	exon59	c.8671+1G>T	.	11q22.3	.	.	.	.	.	.	.	.	.	.	.	.	.	.	.	.	.	.	.	.	.	.	.	.	.	.	.	.	461648	Ataxia-telangiectasia_syndrome	MedGen:C0004135,OMIM:208900,Orphanet:ORPHA100,SNOMED_CT:68504005	criteria_provided,_single_submitter	Likely_pathogenic
11_108353881_108353884_GTAA_-	11:108353880:D:4	3		PVS1;PM2	11	108353881	108353884	GTAA	-	splicing	ATM	.	.	.	.	11q22.3	.	.	.	.	.	.	.	.	.	.	.	.	.	.	.	.	.	.	.	.	.	.	.	.	.	.	.	.	.	.	.	.	.
11_108353881_108353881_G_A	11:108353881:G:A	12		PVS1;PM2;PS1	11	108353881	108353881	G	A	splicing	ATM	NM_000051	exon60	c.8786+1G>A	.	11q22.3	.	1.648e-05	0	0	0	0	2.997e-05	0	0	1.218e-05	0	0	0	0	0	1.791e-05	0.0002	0	.	.	.	.	.	.	.	.	.	rs17174393	132920	Ataxia-telangiectasia_syndrome|Hereditary_cancer-predisposing_syndrome|not_provided	MedGen:C0004135,OMIM:208900,Orphanet:ORPHA100,SNOMED_CT:68504005|MedGen:C0027672,SNOMED_CT:699346009|MedGen:CN517202	criteria_provided,_multiple_submitters,_no_conflicts	Pathogenic/Likely_pathogenic
11_108354875_108354875_G_A	11:108354875:G:A	2		PVS1;PM2;PS1	11	108354875	108354875	G	A	splicing	ATM	NM_000051	exon61	c.8850+1G>A	.	11q22.3	.	.	.	.	.	.	.	.	.	.	.	.	.	.	.	.	.	.	.	.	.	.	.	.	.	.	.	.	475975	Hereditary_cancer-predisposing_syndrome	MedGen:C0027672,SNOMED_CT:699346009	criteria_provided,_single_submitter	Likely_pathogenic
11_108365219_108365219_G_A	11:108365219:G:A	1		PVS1;PM2	11	108365219	108365219	G	A	splicing	ATM	NM_000051	exon62	c.8987+1G>A	.	11q22.3	.	.	.	.	.	.	.	.	.	.	.	.	.	.	.	.	.	.	.	.	.	.	.	.	.	.	.	.	.	.	.	.	.
13_32316529_32316529_T_C	13:32316529:T:C	1		PVS1;PM2;PS1	13	32316529	32316529	T	C	splicing	BRCA2	NM_000059	exon2	c.67+2T>C	.	13q13.1	.	.	.	.	.	.	.	.	.	4.072e-06	0	0	0	0	0	8.99e-06	0	0	.	.	.	.	.	.	.	.	.	rs81002885	66831	Hereditary_breast_and_ovarian_cancer_syndrome|Breast-ovarian_cancer,_familial_2	MedGen:C0677776,Orphanet:ORPHA145|MedGen:C2675520,OMIM:612555	criteria_provided,_multiple_submitters,_no_conflicts	Pathogenic
13_32326283_32326283_G_T	13:32326283:G:T	1		PVS1;PM2;PS1	13	32326283	32326283	G	T	splicing	BRCA2	NM_000059	exon6	c.516+1G>T	.	13q13.1	.	.	.	.	.	.	.	.	.	.	.	.	.	.	.	.	.	.	.	.	.	.	.	.	.	.	.	.	262809	Breast-ovarian_cancer,_familial_2	MedGen:C2675520,OMIM:612555	criteria_provided,_multiple_submitters,_no_conflicts	Pathogenic
13_32326497_32326497_A_G	13:32326497:A:G	6		PVS1;PM2;PS1	13	32326497	32326497	A	G	splicing	BRCA2	NM_000059	exon7	c.517-2A>G	.	13q13.1	.	.	.	.	.	.	.	.	.	.	.	.	.	.	.	.	.	.	.	.	.	.	.	.	.	.	.	rs81002858	66469	Hereditary_cancer-predisposing_syndrome|Hereditary_breast_and_ovarian_cancer_syndrome|Breast-ovarian_cancer,_familial_2|not_provided	MedGen:C0027672,SNOMED_CT:699346009|MedGen:C0677776,Orphanet:ORPHA145|MedGen:C2675520,OMIM:612555|MedGen:CN517202	criteria_provided,_multiple_submitters,_no_conflicts	Pathogenic/Likely_pathogenic
13_32326615_32326615_T_G	13:32326615:T:G	5		PVS1;PM2;PS1	13	32326615	32326615	T	G	splicing	BRCA2	NM_000059	exon7	c.631+2T>G	.	13q13.1	.	.	.	.	.	.	.	.	.	.	.	.	.	.	.	.	.	.	.	.	.	.	.	.	.	.	.	rs81002899	24388	Hereditary_cancer-predisposing_syndrome|Hereditary_breast_and_ovarian_cancer_syndrome|Fanconi_anemia,_complementation_group_D1|Breast-ovarian_cancer,_familial_2|not_provided	MedGen:C0027672,SNOMED_CT:699346009|MedGen:C0677776,Orphanet:ORPHA145|MedGen:C1838457,OMIM:605724,Orphanet:ORPHA319462|MedGen:C2675520,OMIM:612555|MedGen:CN517202	criteria_provided,_multiple_submitters,_no_conflicts	Pathogenic
13_32329441_32329441_A_G	13:32329441:A:G	2		PVS1;PM2;PS1	13	32329441	32329441	A	G	splicing	BRCA2	NM_000059	exon8	c.632-2A>G	.	13q13.1	.	.	.	.	.	.	.	.	.	4.193e-06	0	0	0	0	0	9.254e-06	0	0	.	.	.	.	.	.	.	.	.	rs397507842	66731	Breast-ovarian_cancer,_familial_2|not_provided	MedGen:C2675520,OMIM:612555|MedGen:CN517202	criteria_provided,_multiple_submitters,_no_conflicts	Pathogenic
13_32329493_32329493_G_A	13:32329493:G:A	3		PVS1;PM2;PS1	13	32329493	32329493	G	A	splicing	BRCA2	NM_000059	exon8	c.681+1G>A	.	13q13.1	.	.	.	.	.	.	.	.	.	.	.	.	.	.	.	.	.	.	.	.	.	.	.	.	.	.	.	rs398122565	96934	Hereditary_breast_and_ovarian_cancer_syndrome|Breast-ovarian_cancer,_familial_2	MedGen:C0677776,Orphanet:ORPHA145|MedGen:C2675520,OMIM:612555	no_assertion_criteria_provided	Pathogenic/Likely_pathogenic
13_32331031_32331031_G_A	13:32331031:G:A	1		PVS1;PM2;PS1	13	32331031	32331031	G	A	splicing	BRCA2	NM_000059	exon9	c.793+1G>A	.	13q13.1	.	.	.	.	.	.	.	.	.	.	.	.	.	.	.	.	.	.	3.247e-05	0.0001	0	0	0	0	0	0	.	rs81002846	67105	Hereditary_cancer-predisposing_syndrome|Hereditary_breast_and_ovarian_cancer_syndrome|Breast-ovarian_cancer,_familial_2|not_specified	MedGen:C0027672,SNOMED_CT:699346009|MedGen:C0677776,Orphanet:ORPHA145|MedGen:C2675520,OMIM:612555|MedGen:CN169374	criteria_provided,_multiple_submitters,_no_conflicts	Pathogenic/Likely_pathogenic
13_32332270_32332270_A_G	13:32332270:A:G	1		PVS1;PM2	13	32332270	32332270	A	G	splicing	BRCA2	NM_000059	exon10	c.794-2A>G	.	13q13.1	.	.	.	.	.	.	.	.	.	.	.	.	.	.	.	.	.	.	.	.	.	.	.	.	.	.	.	.	.	.	.	.	.
13_32362695_32362695_C_T	13:32362695:C:T	1		PVS1;PM2	13	32362695	32362695	C	T	splicing	BRCA2	NM_000059	exon17	c.7976+2C>T	.	13q13.1	.	.	.	.	.	.	.	.	.	.	.	.	.	.	.	.	.	.	.	.	.	.	.	.	.	.	.	.	.	.	.	.	.
13_32363178_32363178_G_C	13:32363178:G:C	2		PVS1;PM2;PS1	13	32363178	32363178	G	C	splicing	BRCA2	NM_000059	exon18	c.7977-1G>C	.	13q13.1	.	.	.	.	.	.	.	.	.	4.089e-06	0	0	0	0	0	9.03e-06	0	0	3.229e-05	0	0	0	0	0	6.664e-05	0	.	rs81002874	46688	Hereditary_cancer-predisposing_syndrome|Hereditary_breast_and_ovarian_cancer_syndrome|Breast-ovarian_cancer,_familial_2|not_specified|not_provided	MedGen:C0027672,SNOMED_CT:699346009|MedGen:C0677776,Orphanet:ORPHA145|MedGen:C2675520,OMIM:612555|MedGen:CN169374|MedGen:CN517202	criteria_provided,_multiple_submitters,_no_conflicts	Pathogenic
13_32363535_32363535_T_C	13:32363535:T:C	1		PVS1;PM2;PS1	13	32363535	32363535	T	C	splicing	BRCA2	NM_000059	exon18	c.8331+2T>C	.	13q13.1	.	.	.	.	.	.	.	.	.	.	.	.	.	.	.	.	.	.	.	.	.	.	.	.	.	.	.	.	262841	Hereditary_cancer-predisposing_syndrome|Hereditary_breast_and_ovarian_cancer_syndrome|Breast-ovarian_cancer,_familial_2|not_provided	MedGen:C0027672,SNOMED_CT:699346009|MedGen:C0677776,Orphanet:ORPHA145|MedGen:C2675520,OMIM:612555|MedGen:CN517202	criteria_provided,_multiple_submitters,_no_conflicts	Pathogenic/Likely_pathogenic
13_32363535_32363535_T_A	13:32363535:T:A	1		PVS1;PM2;PS1	13	32363535	32363535	T	A	splicing	BRCA2	NM_000059	exon18	c.8331+2T>A	.	13q13.1	.	.	.	.	.	.	.	.	.	.	.	.	.	.	.	.	.	.	.	.	.	.	.	.	.	.	.	rs398122602	96984	Breast-ovarian_cancer,_familial_2	MedGen:C2675520,OMIM:612555	no_assertion_criteria_provided	Pathogenic
13_32370558_32370558_G_C	13:32370558:G:C	1		PVS1;PM2	13	32370558	32370558	G	C	splicing	BRCA2	NM_000059	exon19	c.8487+1G>C	.	13q13.1	.	.	.	.	.	.	.	.	.	.	.	.	.	.	.	.	.	.	.	.	.	.	.	.	.	.	.	.	.	.	.	.	.
13_32370559_32370559_T_C	13:32370559:T:C	1		PVS1;PM2;PS1	13	32370559	32370559	T	C	splicing	BRCA2	NM_000059	exon19	c.8487+2T>C	.	13q13.1	.	.	.	.	.	.	.	.	.	.	.	.	.	.	.	.	.	.	.	.	.	.	.	.	.	.	.	.	262843	Breast-ovarian_cancer,_familial_2	MedGen:C2675520,OMIM:612555	criteria_provided,_single_submitter	Pathogenic
13_32370955_32370955_G_A	13:32370955:G:A	1		PVS1;PM2;PS1	13	32370955	32370955	G	A	splicing	BRCA2	NM_000059	exon20	c.8488-1G>A	.	13q13.1	.	.	.	.	.	.	.	.	.	.	.	.	.	.	.	.	.	.	.	.	.	.	.	.	.	.	.	rs397507404	46720	Hereditary_cancer-predisposing_syndrome|Hereditary_breast_and_ovarian_cancer_syndrome|Fanconi_anemia,_complementation_group_D1|Breast-ovarian_cancer,_familial_2|not_provided	MedGen:C0027672,SNOMED_CT:699346009|MedGen:C0677776,Orphanet:ORPHA145|MedGen:C1838457,OMIM:605724,Orphanet:ORPHA319462|MedGen:C2675520,OMIM:612555|MedGen:CN517202	criteria_provided,_multiple_submitters,_no_conflicts	Pathogenic/Likely_pathogenic
13_32379316_32379316_G_-	13:32379315:D:1	1		PVS1;PM2;PS1	13	32379316	32379316	G	-	splicing	BRCA2	NM_000059	exon22	c.8755-1G>-	.	13q13.1	.	.	.	.	.	.	.	.	.	.	.	.	.	.	.	.	.	.	.	.	.	.	.	.	.	.	.	rs80359728	67342	Breast-ovarian_cancer,_familial_2	MedGen:C2675520,OMIM:612555	reviewed_by_expert_panel	Pathogenic
13_32379316_32379316_G_A	13:32379316:G:A	1		PVS1;PM2	13	32379316	32379316	G	A	splicing	BRCA2	NM_000059	exon22	c.8755-1G>A	.	13q13.1	.	.	.	.	.	.	.	.	.	.	.	.	.	.	.	.	.	.	.	.	.	.	.	.	.	.	.	rs81002812	46739	Hereditary_cancer-predisposing_syndrome|Hereditary_breast_and_ovarian_cancer_syndrome|Breast-ovarian_cancer,_familial_2|not_specified	MedGen:C0027672,SNOMED_CT:699346009|MedGen:C0677776,Orphanet:ORPHA145|MedGen:C2675520,OMIM:612555|MedGen:CN169374	reviewed_by_expert_panel	Uncertain_significance
13_32379749_32379749_G_A	13:32379749:G:A	3		PVS1;PM2;PS1	13	32379749	32379749	G	A	splicing	BRCA2	NM_000059	exon23	c.8954-1G>A	.	13q13.1	.	.	.	.	.	.	.	.	.	.	.	.	.	.	.	.	.	.	.	.	.	.	.	.	.	.	.	.	528052	Hereditary_breast_and_ovarian_cancer_syndrome	MedGen:C0677776,Orphanet:ORPHA145	criteria_provided,_single_submitter	Likely_pathogenic
13_32379914_32379914_G_A	13:32379914:G:A	1		PVS1;PM2;PS1	13	32379914	32379914	G	A	splicing	BRCA2	NM_000059	exon23	c.9117+1G>A	.	13q13.1	.	.	.	.	.	.	.	.	.	.	.	.	.	.	.	.	.	.	.	.	.	.	.	.	.	.	.	rs81002802	67422	Hereditary_cancer-predisposing_syndrome|Breast-ovarian_cancer,_familial_2	MedGen:C0027672,SNOMED_CT:699346009|MedGen:C2675520,OMIM:612555	criteria_provided,_multiple_submitters,_no_conflicts	Pathogenic
13_32380005_32380005_A_G	13:32380005:A:G	1		PVS1;PM2;PS1	13	32380005	32380005	A	G	splicing	BRCA2	NM_000059	exon24	c.9118-2A>G	.	13q13.1	.	3.377e-05	0	0	0	0.0005	0	0.0011	0	3.256e-05	0	0	0	0	0.0004	0	0	0	.	.	.	.	.	.	.	.	.	rs81002862	67427	Hereditary_breast_and_ovarian_cancer_syndrome|Breast-ovarian_cancer,_familial_2|not_provided	MedGen:C0677776,Orphanet:ORPHA145|MedGen:C2675520,OMIM:612555|MedGen:CN517202	criteria_provided,_multiple_submitters,_no_conflicts	Pathogenic
13_32394935_32394935_T_G	13:32394935:T:G	2		PVS1;PM2	13	32394935	32394935	T	G	splicing	BRCA2	NM_000059	exon25	c.9501+2T>G	.	13q13.1	.	.	.	.	.	.	.	.	.	.	.	.	.	.	.	.	.	.	.	.	.	.	.	.	.	.	.	.	.	.	.	.	.
19_41342249_41342249_T_C	19:41342249:T:C	1		PVS1;PM2	19	41342249	41342249	T	C	splicing	TGFB1	NM_000660	exon4	c.635-2A>G	.	19q13.2	.	.	.	.	.	.	.	.	.	.	.	.	.	.	.	.	.	.	.	.	.	.	.	.	.	.	.	.	.	.	.	.	.
19_41348294_41348294_C_T	19:41348294:C:T	1		PVS1;PM2	19	41348294	41348294	C	T	splicing	TGFB1	NM_000660	exon2	c.516+1G>A	.	19q13.2	.	8.24e-06	0	8.642e-05	0	0	0	0	0	4.064e-06	0	2.978e-05	0	0	0	0	0	0	.	.	.	.	.	.	.	.	.	.	.	.	.	.	.
19_45413746_45413746_C_A	19:45413746:C:A	1		PVS1;PM2	19	45413746	45413746	C	A	splicing	ERCC1	NM_202001	exon8	c.775-1G>T	.	19q13.32	.	.	.	.	.	.	.	.	.	.	.	.	.	.	.	.	.	.	.	.	.	.	.	.	.	.	.	.	.	.	.	.	.
19_45413962_45413962_C_T	19:45413962:C:T	1		PVS1;PM2	19	45413962	45413962	C	T	splicing	ERCC1	NM_202001	exon7	c.774+1G>A	.	19q13.32	.	.	.	.	.	.	.	.	.	.	.	.	.	.	.	.	.	.	.	.	.	.	.	.	.	.	.	.	.	.	.	.	.
19_45413962_45413962_C_G	19:45413962:C:G	5		PVS1;PM2	19	45413962	45413962	C	G	splicing	ERCC1	NM_202001	exon7	c.774+1G>C	.	19q13.32	.	2.471e-05	0	0	0	0	4.496e-05	0	0	1.219e-05	0	0	0	0	0	1.79e-05	0.0002	0	.	.	.	.	.	.	.	.	.	.	.	.	.	.	.
19_45414036_45414036_T_C	19:45414036:T:C	4		PVS1;PM2	19	45414036	45414036	T	C	splicing	ERCC1	NM_202001	exon7	c.703-2A>G	.	19q13.32	.	8.273e-06	0	8.688e-05	0	0	0	0	0	8.152e-06	0	5.956e-05	0	0	0	0	0	0	.	.	.	.	.	.	.	.	.	.	.	.	.	.	.
19_45416898_45416898_C_T	19:45416898:C:T	14		PVS1;PM2	19	45416898	45416898	C	T	splicing	ERCC1	NM_202001	exon5	c.526-1G>A	.	19q13.32	.	1.694e-05	0	0	0	0	3.058e-05	0	0	1.22e-05	0	0	0	0	0	2.689e-05	0	0	.	.	.	.	.	.	.	.	.	.	.	.	.	.	.
19_45421177_45421177_C_T	19:45421177:C:T	3		PVS1;PM2	19	45421177	45421177	C	T	splicing	ERCC1	NM_202001	exon2	c.321+1G>A	.	19q13.32	.	.	.	.	.	.	.	.	.	.	.	.	.	.	.	.	.	.	.	.	.	.	.	.	.	.	.	.	.	.	.	.	.
19_45421394_45421394_C_T	19:45421394:C:T	1		PVS1;PM2	19	45421394	45421394	C	T	splicing	ERCC1	NM_202001	exon2	c.106-1G>A	.	19q13.32	.	.	.	.	.	.	.	.	.	.	.	.	.	.	.	.	.	.	.	.	.	.	.	.	.	.	.	.	.	.	.	.	.
22_28689217_28689217_T_C	22:28689217:T:C	8		PVS1;PM2;PS1	22	28689217	28689217	T	C	splicing	CHEK2	NM_007194	exon14	c.1462-2A>G	.	22q12.1	.	.	.	.	.	.	.	.	.	4.366e-06	0	0	0	0	0	9.353e-06	0	0	.	.	.	.	.	.	.	.	.	.	152310	Hereditary_cancer-predisposing_syndrome|Familial_cancer_of_breast	MedGen:C0027672,SNOMED_CT:699346009|MedGen:C0346153,OMIM:114480,Orphanet:ORPHA227535,SNOMED_CT:254843006	criteria_provided,_multiple_submitters,_no_conflicts	Likely_pathogenic
22_28694030_28694030_A_G	22:28694030:A:G	1		PVS1;PM2	22	28694030	28694030	A	G	splicing	CHEK2	NM_007194	exon13	c.1461+2T>C	.	22q12.1	.	.	.	.	.	.	.	.	.	.	.	.	.	.	.	.	.	.	.	.	.	.	.	.	.	.	.	.	.	.	.	.	.
22_28695708_28695708_A_G	22:28695708:A:G	2		PVS1;PM2;PS1	22	28695708	28695708	A	G	splicing	CHEK2	NM_007194	exon11	c.1259+2T>C	.	22q12.1	.	.	.	.	.	.	.	.	.	.	.	.	.	.	.	.	.	.	.	.	.	.	.	.	.	.	.	.	534130	Familial_cancer_of_breast	MedGen:C0346153,OMIM:114480,Orphanet:ORPHA227535,SNOMED_CT:254843006	criteria_provided,_single_submitter	Likely_pathogenic
22_28699836_28699836_A_C	22:28699836:A:C	1		PVS1;PM2;PS1	22	28699836	28699836	A	C	splicing	CHEK2	NM_007194	exon9	c.1008+2T>G	.	22q12.1	.	.	.	.	.	.	.	.	.	.	.	.	.	.	.	.	.	.	.	.	.	.	.	.	.	.	.	.	480058	Hereditary_cancer-predisposing_syndrome	MedGen:C0027672,SNOMED_CT:699346009	criteria_provided,_multiple_submitters,_no_conflicts	Likely_pathogenic
22_28703567_28703567_C_T	22:28703567:C:T	2		PVS1;PM2;PS1	22	28703567	28703567	C	T	splicing	CHEK2	NM_007194	exon8	c.847-1G>A	.	22q12.1	.	.	.	.	.	.	.	.	.	.	.	.	.	.	.	.	.	.	.	.	.	.	.	.	.	.	.	.	243672	Familial_cancer_of_breast	MedGen:C0346153,OMIM:114480,Orphanet:ORPHA227535,SNOMED_CT:254843006	criteria_provided,_single_submitter	Likely_pathogenic
22_28710005_28710005_C_T	22:28710005:C:T	2		PVS1;PM2;PS1	22	28710005	28710005	C	T	splicing	CHEK2	NM_007194	exon7	c.846+1G>A	.	22q12.1	.	.	.	.	.	.	.	.	.	.	.	.	.	.	.	.	.	.	.	.	.	.	.	.	.	.	.	.	420731	Hereditary_cancer-predisposing_syndrome|Familial_cancer_of_breast|not_provided	MedGen:C0027672,SNOMED_CT:699346009|MedGen:C0346153,OMIM:114480,Orphanet:ORPHA227535,SNOMED_CT:254843006|MedGen:CN517202	criteria_provided,_multiple_submitters,_no_conflicts	Likely_pathogenic
22_28710005_28710005_-_A	22:28710005:I:1	1		PVS1;PM2	22	28710005	28710005	-	A	splicing	CHEK2	NM_007194	exon7	c.846+1->T	.	22q12.1	.	.	.	.	.	.	.	.	.	.	.	.	.	.	.	.	.	.	.	.	.	.	.	.	.	.	.	.	.	.	.	.	.
22_28712018_28712018_C_A	22:28712018:C:A	1		PVS1;PM2	22	28712018	28712018	C	A	splicing	CHEK2	NM_007194	exon6	c.684-1G>T	.	22q12.1	.	.	.	.	.	.	.	.	.	.	.	.	.	.	.	.	.	.	.	.	.	.	.	.	.	.	.	.	.	.	.	.	.
22_28712019_28712019_T_C	22:28712019:T:C	1		PVS1;PM2	22	28712019	28712019	T	C	splicing	CHEK2	NM_007194	exon6	c.684-2A>G	.	22q12.1	.	.	.	.	.	.	.	.	.	.	.	.	.	.	.	.	.	.	.	.	.	.	.	.	.	.	.	.	.	.	.	.	.
22_28719487_28719487_T_C	22:28719487:T:C	2		PVS1;PM2	22	28719487	28719487	T	C	splicing	CHEK2	NM_007194	exon5	c.593-2A>G	.	22q12.1	.	.	.	.	.	.	.	.	.	.	.	.	.	.	.	.	.	.	.	.	.	.	.	.	.	.	.	.	.	.	.	.	.
22_28725242_28725242_C_-	22:28725241:D:1	1		PVS1;PM2;PS1	22	28725242	28725242	C	-	splicing	CHEK2	NM_007194	exon3	c.444+1G>-	.	22q12.1	.	.	.	.	.	.	.	.	.	.	.	.	.	.	.	.	.	.	.	.	.	.	.	.	.	.	.	.	410968	not_provided	MedGen:CN517202	criteria_provided,_single_submitter	Pathogenic
22_28725242_28725242_C_T	22:28725242:C:T	17		PVS1;PM2;PS1	22	28725242	28725242	C	T	splicing	CHEK2	NM_007194	exon3	c.444+1G>A	.	22q12.1	.	0.0001	0	0	0	0.0003	0.0002	0	0	0.0001	0	0	0	0	0.0005	0.0002	0.0002	0	0.0002	0	0	0	0	0.0003	0.0002	0.002	.	.	133532	Hereditary_cancer-predisposing_syndrome|Familial_cancer_of_breast|Breast_and_colorectal_cancer,_susceptibility_to|Breast_cancer,_susceptibility_to|not_provided	MedGen:C0027672,SNOMED_CT:699346009|MedGen:C0346153,OMIM:114480,Orphanet:ORPHA227535,SNOMED_CT:254843006|MedGen:C1858433|MedGen:CN068448|MedGen:CN517202	criteria_provided,_multiple_submitters,_no_conflicts	Pathogenic/Likely_pathogenic
22_28734729_28734729_T_C	22:28734729:T:C	1		PVS1;PM2	22	28734729	28734729	T	C	splicing	CHEK2	.	.	.	.	22q12.1	.	.	.	.	.	.	.	.	.	.	.	.	.	.	.	.	.	.	.	.	.	.	.	.	.	.	.	.	.	.	.	.	.
[truncated: 37 more columns]

## Sheet: sTable 2
sTable 2. Variant-based analysis for reported genes in the UKB (Whites)
					No. (%) of carriers
Gene	Mutation	cDNA	Protein	p1	Cases	Controls	OR (95% CI)
MUTYH	1:45331745:D:1	c.1101delC	p.P367fs	0.0295468	1 (0.059%)	7 (0.004%)	15.75 (0.35, 122.45)
MUTYH	1:45333452:C:T	c.G309A	p.W103X	0.0272869	2 (0.119%)	25 (0.013%)	8.82 (1.01, 35.41)
MSH2	2:47429913:D:4	c.1249_1252del	p.V417fs	0.000340696	1 (0.059%)	0 (0.0%)	NA
MSH6	2:47799466:C:T	c.C1483T	p.R495X	0.0158689	1 (0.059%)	0 (0.0%)	NA
MSH6	2:47800129:D:4	c.2147_2150del	p.T716fs	0.0399249	1 (0.059%)	8 (0.004%)	NA
MSH6	2:47800965:C:G	c.C2982G	p.Y994X	0.0123328	1 (0.059%)	0 (0.0%)	NA
MLH1	3:36996701:G:A	c.G199A	p.G67R	0.00638408	1 (0.059%)	1 (0.001%)	109.88(1.40, 7927.80)
MLH1	3:37001045:C:T	c.C298T	p.R100X	0.00108177	1 (0.059%)	0 (0.0%)	NA
MLH1	3:37014545:G:A	c.790+1G>A	.	0.0167593	1 (0.059%)	9 (0.005%)	12.25(0.28, 88.39)
ATM	11:108243969:C:G	c.C513G	p.Y171X	0.00812406	1 (0.059%)	2 (0.001%)	55.08 (0.93, 1071.38)
ATM	11:108250866:D:2	c.1402_1403del	p.K468fs	0.0107649	1 (0.059%)	3 (0.002%)	36.75 (0.70, 456.76)
ATM	11:108251025:D:2	c.1561_1562del	p.R521fs	0.0268369	1 (0.059%)	21 (0.011%)	5.25(0.13, 32.65)
ATM	11:108293324:I:1	c.4624dupT	p.L1541fs	0.0300992	1 (0.059%)	3 (0.002%)	36.75 (0.70, 456.76)
ATM	11:108312424:G:T	c.G5932T	p.E1978X	0.015948	1 (0.059%)	1 (0.001%)	109.88(1.40, 7927.80)
ATM	11:108329202:T:G	c.T7271G	p.V2424G	0.000125901	4 (0.237%)	33 (0.018%)	13.38(3.44, 37.69)
BRCA2	13:32333271:D:5	c.1794_1798del	p.T598fs	0.00633128	1 (0.059%)	0 (0.0%)	NA
BRCA2	13:32336764:T:G	c.T2409G	p.Y803X	0.0156454	1 (0.059%)	1 (0.001%)	109.88(1.40, 7927.80)
BRCA2	13:32337760:C:A	c.C3405A	p.Y1135X	0.029488	1 (0.059%)	17 (0.009%)	6.48(0.16, 41.45)
BRCA2	13:32339421:I:1	c.5067dupA	p.A1689fs	0.0543382	1 (0.059%)	20 (0.011%)	5.51 (0.13, 34.53)
BRCA2	13:32340406:D:2	c.6052_6053del	p.S2018fs	0.00733199	1 (0.059%)	0 (0.0%)	NA
BRCA2	13:32346830:D:4	c.6942_6945del	p.T2314fs	0.00689692	1 (0.059%)	1 (0.001%)	109.88(1.40, 7927.80)
BRCA2	13:32356472:C:T	c.C7480T	p.R2494X	0.0324874	1 (0.059%)	5 (0.003%)	22.06 (0.47, 196.97)
BRCA2	13:32357883:C:T	c.C7759T	p.L2587F	0.0565033	1 (0.059%)	22 (0.012%)	5.01(0.12, 31.01)
BRCA2	13:32362675:T:C	c.T7958C	p.L2653P	0.0358215	1 (0.059%)	4 (0.002%)	27.55 (0.56, 277.64)
BRCA2	13:32379440:C:T	c.C8878T	p.Q2960X	0.0225323	1 (0.059%)	4 (0.002%)	27.55 (0.56, 277.64)
CHEK2	22:28689217:T:C	c.1462-2A>G	.	0.00123532	2 (0.119%)	6 (0.003%)	36.77(3.63, 206.71)
CHEK2	22:28696985:G:T	c.C1011A	p.Y337X	0.0210443	1 (0.059%)	2 (0.001%)	55.08 (0.93, 1071.38)
CHEK2	22:28725070:C:T	c.G499A	p.G167R	0.019023	1 (0.059%)	4 (0.002%)	27.55 (0.56, 277.64)
CHEK2	22:28734443:C:T	c.G279A	p.W93X	0.000488287	2 (0.119%)	9 (0.005%)	24.51(2.58, 118.70)
CHEK2	22:28734532:C:T	c.G190A	p.E64K	0.0121014	3 (0.178%)	75 (0.04%)	4.41(0.89, 13.42)
1. Robust SKAT-O adjusting for age, gender, smoking status, and genetic backgroud (top 4 principal components)

## Sheet: sTable 3
sTable 3. Association of mutation carrier status and age at bladder cancer diagnosis in the UKB (Whites)
	Number of cases			Mean age at diagnosis, yr (std)
	Carriers	Non-carriers		Carriers	Non-carriers	P-value1
CHEK2	34	1651		63.57 (9.49)	64.35 (9.99)	0.65
ATM	11	1674		69.13 (8.81)	64.30 (9.98)	0.11
BRCA2	13	1672		65.19 (6.37)	64.32 (10.00)	0.76
MLH1	4	1681		51.85 (14.14)	64.36 (9.95)	0.01
MSH2	1	1684		47.5	64.34 (9.97)	-
MSH6	3	1682		74.07 (1.15)	64.32 (9.97)	0.09
TGFB1	0	1685		-	64.33 (9.97)	-
ERCC5	0	1685		-	64.33 (9.97)	-
MUTYH	32	1653		65.64 (7.66)	64.31 (10.01)	0.46
MUTYH2	1	1684		60.7	64.33 (9.98)	-
1. ttest
2. >1 allele

## Sheet: sTable 4
sTable 4. Pathogenic mutations of 9 candidate genes in the UKB bladder cancer cases (Whites)
	No. (%) P/LP mutation carriers
	Invasive (N=206)	Non-invasive (N=1,479)	OR (95% CI)	P-Fisher
CHEK2	2 (0.97%)	32 (2.16%)	0.44 (0.05-1.76)	0.42
ATM	7 (3.4%)	4 (0.27%)	12.93 (3.25-60.69)	7.946e-05
BRCA2	0 (0.0%)	13 (0.88%)	0 (0, 2.36)	0.39
MLH1	1 (0.49%)	3 (0.2%)	2.40 (0.05-30.06)	0.41
MSH2	0 (0.0%)	1 (0.07%)	0 (0,279.79)	1
MSH6	0 (0.0%)	3 (0.2%)	0(0, 17.41)	1
TGFB1	0 (0.0%)	0 (0.0%)	na	na
ERCC5	0 (0.0%)	0 (0.0%)	na	na
MUTYH	1 (0.49%)	31 (2.1%)	0.23 (0.01-1.38)	0.17
MUTYH1	0	1 (0.07%)	0 (0,279.79)	1
1. >1 allele
